# Supplementary material for: The Mobilome; A Major Contributor to Escherichia coli stx2-Positive O26:H11 Strains Intra-Serotype Diversity
Source: Front Microbiol. 2017 Sep 6;8:1625. doi: 10.3389/fmicb.2017.01625 (PMC5592225; doi:10.3389/fmicb.2017.01625)
Supplement: Supplementary file 1 [file Table1.XLSX]

## Sheet: Feuil1
Table S1: Assembly metrics of the O26:H11 draft genomes. The genome size of the O26:H11 reference strain 11368 is added for comparison.
Isolate	Sequencing technologya	Genome size (bp)	N° of contigs	N50 (bp)	Reference
34827	Illumina PE	5604067	223	73150	Delannoy et al., 2015b
	PacBio + Illumina PE	5933672	34	785311	This study
34870	Illumina PE	5498066	196	65024	Delannoy et al., 2015b
	PacBio + Illumina PE	5798318	27	649134	This study
36079	Illumina PE	5033005	791	9915	This study
	PacBio + Illumina PE	5735083	23	468155	This study
36084	Illumina PE	5235007	205	96218	Delannoy et al., 2015b
	PacBio + Illumina PE	5849490	39	482424	This study
36293	Illumina PE	5458974	207	75621	Delannoy et al., 2015b
	PacBio + Illumina PE	5790328	33	727839	This study
36493	Illumina PE	5422929	204	78448	Delannoy et al., 2015b
	PacBio + Illumina PE	5758521	29	446336	This study
36708	Illumina PE	5526827	192	114644	Delannoy et al., 2015b
	PacBio + Illumina PE	5894762	39	634585	This study
36348	Illumina PE	5570467	208	94008	Delannoy et al., 2015b
	PacBio + Illumina PE	5978287	41	424063	This study
DEC10D	454	5404073	61	209201	Hazen et al., 2012
DEC9A	454	5408446	80	149064	Hazen et al., 2012
DEC9B	454	5361604	64	187921	Hazen et al., 2012
DEC9C	454	5194722	66	237227	Hazen et al., 2012
DEC9D	454	5485621	65	274553	Hazen et al., 2012
DEC9E	454	5430771	68	156000	Hazen et al., 2012
FHI4	Illumina PE + MP	5488247	47	285178	Haugum et al., 2014
FHI24	Illumina PE + MP	5615428	56	333434	Haugum et al., 2014
FHI27	Illumina PE + MP	5588374	47	348418	Haugum et al., 2014
11368	Sanger	5855531			Ogura et al., 2009
a Illumina PE = Illumina paired-end, Illumina PE + MP = Illumina paied-end + mate-pair
