# Supplementary material for: The Mobilome; A Major Contributor to Escherichia coli stx2-Positive O26:H11 Strains Intra-Serotype Diversity
Source: Front Microbiol. 2017 Sep 6;8:1625. doi: 10.3389/fmicb.2017.01625 (PMC5592225; doi:10.3389/fmicb.2017.01625)
Supplement: Supplementary file 2 [file Table2.XLSX]

## Sheet: Feuil1
Table S2: Mapping of Illumina short reads of the French isolates on reference strain 11368 genome (AP010953). Mapping was performed with the CLC Genomics Workbench version 7.5.1 with the following parameters: Reference: AP010953, Masking mode: No masking, Mismatch cost: 2, Insertion cost: 3, Deletion cost: 3, Length fraction:0,5, Similarity fraction: 0,8, Global alignment: No, Auto-detect paired …
Isolate	Mapped reads	Fraction of reference covered	Unmapped reads	Total size of un-mapped reads assembly
36084	1928898 (94.73%)	0.97	107219 (5.27%)	110687
36079	384547 (94.71%)	0.96	21486 (5.29%)	104215
36708	3141055 (95.88%)	0.98	134896 (4.12%)	301455
34827	992570 (85.22%)	0.92	172187 (14.78%)	629407
34870	1017816 (86.16%)	0.92	163441 (13.84%)	538542
36348	2833267 (84.62%)	0.93	514792 (15.38%)	582792
36293	1248695 (81.95%)	0.93	274981 (18.05%)	425593
36493	1822023 (89.44%)	0.93	215180 (10.56%)	461682
