# Supplementary material for: The Mobilome; A Major Contributor to Escherichia coli stx2-Positive O26:H11 Strains Intra-Serotype Diversity
Source: Front Microbiol. 2017 Sep 6;8:1625. doi: 10.3389/fmicb.2017.01625 (PMC5592225; doi:10.3389/fmicb.2017.01625)
Supplement: Supplementary file 3 [file Table3.XLSX]

## Sheet: Feuil1
Table S3: Single nucleotide polymorphisms in three loci of the O-antigen cluster of the French O26:H11 strains (Norman et al., 2012).
Isolate	SNP profile	rmlA	wzx	fnl1
	non-STEC	G	T	G
	STEC	T	G	A
36348 (ST29, 2d, CC1)	non-STEC	G	T	G
34827 (ST29, 2a, CC1)	non-STEC	G	T	G
34870 (ST29, 2a, CC1)	non-STEC	G	T	G
36293 (ST29, 2d, CC1)	non-STEC	G	T	G
36493 (ST29, 2d, CC1)	non-STEC	G	T	G
36708 (ST29, 2a, CC2)	STEC	T	G	A
36084 (ST21, 2a, CC3)	STEC	T	T	A
36079 (ST21, 2a, CC3)	STEC	T	T	A
