# Supplementary material for: The Mobilome; A Major Contributor to Escherichia coli stx2-Positive O26:H11 Strains Intra-Serotype Diversity
Source: Front Microbiol. 2017 Sep 6;8:1625. doi: 10.3389/fmicb.2017.01625 (PMC5592225; doi:10.3389/fmicb.2017.01625)
Supplement: Supplementary file 4 [file Table4.XLSX]

## Sheet: Feuil1
Table S4: CRISPR typing of the O26:H11 isolates. The spacer in CRISPR2a containing the large transposon is indicated in bold.
Sample	CRISPR1	Allele	CRISPR2a	Allele
36084	A 7 A 11 A 8 A 9 A 10 E 4 F	114	C 7 C 8 C 9 C 10 C 14 A 15 E	119
36079	A 7 A 11 A 8 A 9 A 10 E 4 F	114	C 7 C 8 C 9 C 10 C 11 C 12 D 13 D 14 A 15 E	4
36708	A 7 A 11 A 8 A 9 A 26 A 21 A 20 A 10 E 4 F	11	C 7 C 8 C 9 C 10 C 11 C 12 D 13 D 14 A 15 E	4
34827	A 7 A 21 A 20 A 10 E 4 F	29	W 210 C 211 C 212 C 12 D 13 D 14 A 15 E	67
34870	A 7 A 21 A 20 A 10 E 4 F	29	W 210 C 211 C 212 C 12 D 13 D 14 A 15 E	67
36348	A 7 A 21 A 20 A 10 E 4 F	29	W 210 C 8 C 11 C 211 C 212 C 12 D 13 D 14 A 15 E	71
36293	A 7 A 21 A 20 A 10 E 4 F	29	W 210 C 8 C 11 C 211 C 212 C 12 D 13 D 14 A 15 E	71
36493	A 7 A 21 A 20 A 10 E 4 F	29	W 210 C 211 C 212 C 12 D 13 D 14 A 15 E	67
FHI4	A 7 A 11 A 8 A 9 A 26 A 21 A 20 A 10 E 4 F	11	C 7 C 8 C 9 C 10 C 11 C 15 E	210
FHI24	A 7 A 11 A 9 A 26 A 21 A 20 A 10 E 4 F	73	C 7 C 8 C 9 C 10 C 11 C 12 D 13 D 14 A 15 E	4
FHI27	A 7 A 11 A 9 A 26 A 21 A 20 A 10 E 4 F	73	C 7 C 8 C 9 C 10 C 11 C 10 C 11 C 12 D 13 D 14 A 15 E	211
DEC9A	A 7 A 11 A 8 A 9 A 21 A 20 A 10 E 4 F	69	W 210 C 25 C 213 C 214 C 10 C 11 C 211 C 212 C 12 D 13 D 14 A 15 E	70
DEC9B	A 7 A 21 A 20 A 10 E 4 F	29	W 210 C 8 C 11 C 211 C 212 C 12 D 13 D 14 A 15 E	71
DEC9C	A 7 A 21 A 20 A 10 E 4 F	29	W 210 C 8 C 11 C 211 C 212 C 12 D 13 D 14 A 15 E	71
DEC9D	A 7 A 11 A 16 A 8 A 9 A 26 A 21 A 20 A 10 E 4 F	72	W 215 C 212 C 12 D 13 D 14 A 15 E	72
DEC9E	A 7 A 11 A 8 A 9 A 26 A 21 A 20 A 10 E 4 F	11	W 210 C 25 C 213 C 214 C 10 C 11 C 211 C 212 C 12 D 13 D 14 A 15 E	70
DEC10D	A 7 A 11 A 8 A 9 A 26 A 21 A 20 A 10 E 4 F	11	C 7 C 8 C 9 C 12 D 13 D 14 A 15 E	18
