# Supplementary material for: The Mobilome; A Major Contributor to Escherichia coli stx2-Positive O26:H11 Strains Intra-Serotype Diversity
Source: Front Microbiol. 2017 Sep 6;8:1625. doi: 10.3389/fmicb.2017.01625 (PMC5592225; doi:10.3389/fmicb.2017.01625)
Supplement: Supplementary file 5 [file Table5.XLSX]

## Sheet: Feuil1
Table S5: Sequence identity and sequence difference count matrices of the nucleotide sequences of the stx2a and stx2d genes. The matrices were extracted in BioEdit 7.1.3.0 from the stx2a nucleotide alignment files generated in CLC sequence viewer 7.0.2.
Sequence Identity Matrix
Input Alignment File: stx2a alignment.fa
Seq->	34827_contig02-stx2a-gene	34827_contig17-stx2a-gene	34870_contig05-stx2a-gene	36708_contig06-stx2a-gene	FHI24-contig37-stx2a-gene	FHI27-contig08-stx2a-gene	FHI4-contig38-stx2a-gene	36079_contig01-stx2a-gene	36079_contig04-stx2a-gene	36084_contig14-stx2a-gene
34827_contig02-stx2a-gene	ID	1000	1000	1000	1000	1000	1000	0.993	0.993	0.993
34827_contig17-stx2a-gene	1000	ID	1000	1000	1000	1000	1000	0.993	0.993	0.993
34870_contig05-stx2a-gene	1000	1000	ID	1000	1000	1000	1000	0.993	0.993	0.993
36708_contig06-stx2a-gene	1000	1000	1000	ID	1000	1000	1000	0.993	0.993	0.993
FHI24-contig37-stx2a-gene	1000	1000	1000	1000	ID	1000	1000	0.993	0.993	0.993
FHI27-contig08-stx2a-gene	1000	1000	1000	1000	1000	ID	1000	0.993	0.993	0.993
FHI4-contig38-stx2a-gene	1000	1000	1000	1000	1000	1000	ID	0.993	0.993	0.993
36079_contig01-stx2a-gene	0.993	0.993	0.993	0.993	0.993	0.993	0.993	ID	1000	1000
36079_contig04-stx2a-gene	0.993	0.993	0.993	0.993	0.993	0.993	0.993	1000	ID	1000
36084_contig14-stx2a-gene	0.993	0.993	0.993	0.993	0.993	0.993	0.993	1000	1000	ID
Sequence Difference Count Matrix
Input Alignment File: stx2a alignment.fa
Seq->	34827_contig02-stx2a-gene	34827_contig17-stx2a-gene	34870_contig05-stx2a-gene	36708_contig06-stx2a-gene	FHI24-contig37-stx2a-gene	FHI27-contig08-stx2a-gene	FHI4-contig38-stx2a-gene	36079_contig01-stx2a-gene	36079_contig04-stx2a-gene	36084_contig14-stx2a-gene
34827_contig02-stx2a-gene	ID	0	0	0	0	0	0	8	8	8
34827_contig17-stx2a-gene	0	ID	0	0	0	0	0	8	8	8
34870_contig05-stx2a-gene	0	0	ID	0	0	0	0	8	8	8
36708_contig06-stx2a-gene	0	0	0	ID	0	0	0	8	8	8
FHI24-contig37-stx2a-gene	0	0	0	0	ID	0	0	8	8	8
FHI27-contig08-stx2a-gene	0	0	0	0	0	ID	0	8	8	8
FHI4-contig38-stx2a-gene	0	0	0	0	0	0	ID	8	8	8
36079_contig01-stx2a-gene	8	8	8	8	8	8	8	ID	0	0
36079_contig04-stx2a-gene	8	8	8	8	8	8	8	0	ID	0
36084_contig14-stx2a-gene	8	8	8	8	8	8	8	0	0	ID
Sequence Identity Matrix
Input Alignment File: stx2d alignment.fa
Seq->	36293_contig10-stx2d-gene	36293_contig13-stx2d-gene	36348_contig21-stx2d-gene	36493_contig01-stx2d-gene
36293_contig10-stx2d-gene	ID	1000	1000	1000
36293_contig13-stx2d-gene	1000	ID	1000	1000
36348_contig21-stx2d-gene	1000	1000	ID	1000
36493_contig01-stx2d-gene	1000	1000	1000	ID
Sequence Difference Count Matrix
Input Alignment File: stx2d alignment.fa
Seq->	36293_contig10-stx2d-gene	36293_contig13-stx2d-gene	36348_contig21-stx2d-gene	36493_contig01-stx2d-gene
36293_contig10-stx2d-gene	ID	0	0	0
36293_contig13-stx2d-gene	0	ID	0	0
36348_contig21-stx2d-gene	0	0	ID	0
36493_contig01-stx2d-gene	0	0	0	ID
