# Supplementary material for: The Mobilome; A Major Contributor to Escherichia coli stx2-Positive O26:H11 Strains Intra-Serotype Diversity
Source: Front Microbiol. 2017 Sep 6;8:1625. doi: 10.3389/fmicb.2017.01625 (PMC5592225; doi:10.3389/fmicb.2017.01625)
Supplement: Supplementary file 6 [file Table6.XLSX]

## Sheet: B7ZB85PE01R-Alignment-HitTable
Table S6: Results of Blastn search for the stx2 genes of the French isolates. Only exact matches are given. Query is abbreviated as q. Subject is abbreviated as s.
query id	subject acc.ver	% identity	alignment length	mismatches	gap opens	q. start	q. end	s. start	s. end	evalue	bit score	s. serogroup	s. country of isolation	s. year of collection	s. isolation source
36084_contig14-stx2a-gene	LM996798.1	100	1241	0	0	1	1241	25663	26903	0	2292	O145	Norway	2010	human feces
36084_contig14-stx2a-gene	CP007133.1	100	1241	0	0	1	1241	2296012	2294772	0	2292	O145	Belgium	2007	ice-cream
36084_contig14-stx2a-gene	CP006262.1	100	1241	0	0	1	1241	2296012	2294772	0	2292	O145	Belgium	2007	human feces
36084_contig14-stx2a-gene	AP010960.1	100	1241	0	0	1	1241	2425320	2424080	0	2292	O111	Japan	2001	human feces
36084_contig14-stx2a-gene	EU700491.1	100	1241	0	0	1	1241	47	1287	0	2292	O26	-	-	cattle
36084_contig14-stx2a-gene	EU526760.1	100	1241	0	0	1	1241	1	1241	0	2292	O157	Scotland	2006	human feces
36084_contig14-stx2a-gene	AF521641.1	100	1241	0	0	1	1241	26	1266	0	2292	O157	-	-	-
36084_contig14-stx2a-gene	DQ231586.1	100	1241	0	0	1	1241	24	1264	0	2292	O157	-	-	-
36084_contig14-stx2a-gene	DQ143181.1	100	1241	0	0	1	1241	1	1241	0	2292	O26	Canada	-	human feces
query id	subject acc.ver	% identity	alignment length	mismatches	gap opens	q. start	q. end	s. start	s. end	evalue	bit score	s. serogroup	s. country of isolation	s. year of collection	s. isolation source
34870_contig05-stx2a-gene	CP013663.1	100	1241	0	0	1	1241	1317732	1318972	0	2292		USA		ground beef
34870_contig05-stx2a-gene	CP015228.1	100	1241	0	0	1	1241	1265486	1266726	0	2292	O168	USA	2009	lettuce
34870_contig05-stx2a-gene	CP011331.1	100	1241	0	0	1	1241	2601266	2600026	0	2292	O104	Denmark	2011	human feces
34870_contig05-stx2a-gene	HF572917.2	100	1241	0	0	1	1241	1157472	1158712	0	2292	O104	Germany	2011	human feces
34870_contig05-stx2a-gene	LN554923.1	100	1241	0	0	1	1241	489739	488499	0	2292	O121	Norway	2009	human feces
34870_contig05-stx2a-gene	LM997071.1	100	1241	0	0	1	1241	60859	62099	0	2292	O103	Norway	2005	human feces
34870_contig05-stx2a-gene	LM996896.1	100	1241	0	0	1	1241	8244	7004	0	2292	O121	Norway	2010	human feces
34870_contig05-stx2a-gene	LM996720.1	100	1241	0	0	1	1241	2199	959	0	2292	O86	Norway	2004	human feces
34870_contig05-stx2a-gene	LM996682.1	100	1241	0	0	1	1241	3594	2354	0	2292	O26	Norway	2010	human feces
34870_contig05-stx2a-gene	LM996460.1	100	1241	0	0	1	1241	289321	290561	0	2292	O145	Norway	2009	human feces
34870_contig05-stx2a-gene	LM996408.1	100	1241	0	0	1	1241	244949	246189	0	2292	-	Norway	2009	human feces
34870_contig05-stx2a-gene	LM996356.1	100	1241	0	0	1	1241	16887	15647	0	2292	O111	Norway	2002	human feces
34870_contig05-stx2a-gene	LM996297.1	100	1241	0	0	1	1241	33586	32346	0	2292	O145	Norway	2007	human feces
34870_contig05-stx2a-gene	LM996066.1	100	1241	0	0	1	1241	86687	87927	0	2292	O121	Norway	2009	human feces
34870_contig05-stx2a-gene	LM996025.1	100	1241	0	0	1	1241	10948	9708	0	2292	O121	Norway	2009	human feces
34870_contig05-stx2a-gene	LM995979.1	100	1241	0	0	1	1241	6809	5569	0	2292	O145	Norway	2009	human feces
34870_contig05-stx2a-gene	LM995944.1	100	1241	0	0	1	1241	359444	360684	0	2292	O26	Norway	2002	human feces
34870_contig05-stx2a-gene	LM995744.1	100	1241	0	0	1	1241	49508	50748	0	2292	O26	Norway	2007	human feces
34870_contig05-stx2a-gene	LM995668.1	100	1241	0	0	1	1241	5587	4347	0	2292	O26	Norway	2008	human feces
34870_contig05-stx2a-gene	LM995551.1	100	1241	0	0	1	1241	68589	69829	0	2292	O103	Norway	2006	human feces
34870_contig05-stx2a-gene	LM995495.1	100	1241	0	0	1	1241	19819	21059	0	2292	O104	Norway	2011	human feces
34870_contig05-stx2a-gene	LK931573.1	100	1241	0	0	1	1241	39202	40442	0	2292	O145	Norway	2009	human feces
34870_contig05-stx2a-gene	LM997391.1	100	1241	0	0	1	1241	65013	66253	0	2292	O103	Norway	2003	human feces
34870_contig05-stx2a-gene	HF558443.1	100	1241	0	0	1	1241	599	1839	0	2292	O116	Germany	2011	bovine feces
34870_contig05-stx2a-gene	HF558442.1	100	1241	0	0	1	1241	599	1839	0	2292	O116	Germany	2011	bovine feces
34870_contig05-stx2a-gene	CP003301.1	100	1241	0	0	1	1241	3343075	3341835	0	2292	O104	Republic of Georgia	2009	human feces
34870_contig05-stx2a-gene	CP003289.1	100	1241	0	0	1	1241	3293076	3291836	0	2292	O104	USA (travel to Germany)	2011	human feces
34870_contig05-stx2a-gene	FR874041.1	100	1241	0	0	1	1241	2497	3737	0	2292	O157	Norway	-	human feces
34870_contig05-stx2a-gene	EU526759.1	100	1241	0	0	1	1241	1	1241	0	2292	O157	Scotland	2003	human feces
34870_contig05-stx2a-gene	EF441602.1	100	1241	0	0	1	1241	1	1241	0	2292	O157	Germany	1989	human feces
34870_contig05-stx2a-gene	AY143336.1	100	1241	0	0	1	1241	43	1283	0	2292	O157	-	-	-
34870_contig05-stx2a-gene	DQ143182.1	100	1241	0	0	1	1241	1	1241	0	2292	O121	Canada	-	human feces
34870_contig05-stx2a-gene	AB030484.1	100	1241	0	0	1	1241	14	1254	0	2292	-	-	-	-
query id	subject acc.ver	% identity	alignment length	mismatches	gap opens	q. start	q. end	s. start	s. end	evalue	bit score	s. serogroup	s. country of isolation	s. year of collection	s. isolation source
36493_contig01-stx2d-gene	EF584538.1	100	1241	0	0	1	1241	13	1253	0	2292	O55	Canada	2006	human feces
