# Supplementary material for: The Mobilome; A Major Contributor to Escherichia coli stx2-Positive O26:H11 Strains Intra-Serotype Diversity
Source: Front Microbiol. 2017 Sep 6;8:1625. doi: 10.3389/fmicb.2017.01625 (PMC5592225; doi:10.3389/fmicb.2017.01625)
Supplement: Supplementary file 7 [file Table7.XLSX]

## Sheet: Feuil1
Table S7: Results of Blastn search for the stx-prophage-2 of strain 34827. Only matches with coverage of query > 80% with >90% identity are shown. Query is abbreviated as q. Subject is abbreviated as s.
query id	subject acc.ver	% identity	alignment length	mismatches	gap opens	q. start	q. end	s. start	s. end	evalue	bit score	s. serogroup	s. country of isolation	s. year of collection	s. isolation source
34827_contig17-stx-phage2	LK931573.1	99.633	24785	79	8	1	24779	48793	24015	0	45255	O145	Norway	2009	human feces
34827_contig17-stx-phage2	LM995944.1	99.58	24785	92	8	1	24779	369035	344257	0	45183	O26	Norway	2002	human feces
34827_contig17-stx-phage2	LN554923.1	99.564	24782	96	8	1	24776	480148	504923	0	45155	O121	Norway	2009	human feces
34827_contig17-stx-phage2	LM996025.1	99.368	21346	117	13	3437	24776	4799	26132	0	38655	O121	Norway	2009	human feces
34827_contig17-stx-phage2	LM996297.1	99.322	20939	126	12	3855	24785	27849	48779	0	37866	O145	Norway	2007	human feces
34827_contig17-stx-phage2	LM996460.1	99.507	20268	88	8	4518	24779	294395	274134	0	36863	O145	Norway	2009	human feces
Table S8: Results of Blastn search for the stx-prophage of strain 36084. Only matches with coverage of query > 80% with >90% identity are shown. Query is abbreviated as q. Subject is abbreviated as s.
query id	subject acc.ver	% identity	alignment length	mismatches	gap opens	q. start	q. end	s. start	s. end	evalue	bit score	s. serogroup	s. country of isolation	s. year of collection	s. isolation source
36084_contig14-stx-phage-yecE	AP010960.1	99.838	26585	41	2	1	26583	2447342	2420758	0	48854	O111	Japan	2001	human feces
36084_contig14-stx-phage-yecE	CP018237.1	99.464	26698	141	2	1	26697	2579258	2552562	0	48508	O157	UK	2012	human feces
36084_contig14-stx-phage-yecE	CP006262.1	99.404	26697	159	0	1	26697	2318034	2291338	0	48420	O145	Belgium	2007	human feces
36084_contig14-stx-phage-yecE	CP007133.1	99.401	26697	160	0	1	26697	2318034	2291338	0	48414	O145	Belgium	2007	ice-cream
36084_contig14-stx-phage-yecE	LM995944.1	99.765	23405	51	4	1	23403	337422	360824	0	42913	O26	Norway	2002	human feces
36084_contig14-stx-phage-yecE	CP014583.1	99.397	23550	139	3	1	23547	695796	672247	0	42699	O145	USA	2003	human feces
36084_contig14-stx-phage-yecE	CP014670.1	99.384	23550	138	7	1	23547	4493749	4517294	0	42679	O145	USA	2004	human feces
36084_contig14-stx-phage-yecE	CP015020.1	99.316	23550	158	3	1	23547	801626	778077	0	42594	O157	USA	1999	bovine carcass
36084_contig14-stx-phage-yecE	LN554923.1	99.517	23405	109	4	1	23403	511761	488359	0	42592	O121	Norway	2009	human feces
36084_contig14-stx-phage-yecE	LM996025.1	99.517	23405	109	4	1	23403	32970	9568	0	42592	O121	Norway	2009	human feces
36084_contig14-stx-phage-yecE	LM996460.1	99.248	23405	172	4	1	23403	267299	290701	0	42243	O145	Norway	2009	human feces
36084_contig14-stx-phage-yecE	LK931573.1	99.248	23405	172	4	1	23403	17180	40582	0	42243	O145	Norway	2009	human feces
