# Supplementary material for: The Mobilome; A Major Contributor to Escherichia coli stx2-Positive O26:H11 Strains Intra-Serotype Diversity
Source: Front Microbiol. 2017 Sep 6;8:1625. doi: 10.3389/fmicb.2017.01625 (PMC5592225; doi:10.3389/fmicb.2017.01625)
Supplement: Supplementary file 9 [file DataSheet1.XLSX]

## Sheet: 34827
REGION	REGION_LENGTH	COMPLETENESS(score)	SPECIFIC_KEYWORD	REGION_POSITION	TRNA_NUM	TOTAL_PROTEIN_NUM	PHAGE_HIT_PROTEIN_NUM	HYPOTHETICAL_PROTEIN_NUM	PHAGE+HYPO_PROTEIN_PERCENTAGE	BACTERIAL_PROTEIN_NUM	ATT_SITE_SHOWUP	PHAGE_SPECIES_NUM	MOST_COMMON_PHAGE_NAME(hit_genes_count)	FIRST_MOST_COMMON_PHAGE_NUM	FIRST_MOST_COMMON_PHAGE_PERCENTAGE	GC_PERCENTAGE
---------------------------------------------------------------------------------------------------------------------------------------------------------------------------------------------------------------------------------------------------------------
1	46.1Kb	intact(150)	integrase,lysis,head,capsid,tail,fiber	719416-765609	0	54	48	6	1	0	yes	16	PHAGE_Entero_lambda_NC_001416(28),PHAGE_Entero_HK629_NC_019711(23),PHAGE_Entero_HK630_NC_019723(23),PHAGE_Entero_mEp237_NC_019704(13),PHAGE_Entero_HK225_NC_019717(12),PHAGE_Entero_BP_4795_NC_004813(11),PHAGE_Entero_933W_NC_000924(9),PHAGE_Entero_cdtI_NC_009514(8),PHAGE_Entero_N15_NC_001901(7),PHAGE_Entero_mEp460_NC_019716(7),PHAGE_Stx2_vB_EcoP_24B_NC_027984(6),PHAGE_Entero_phi80_NC_021190(6),PHAG…	29	0.5185	50.8
2	55.6Kb	intact(150)	transposase,lysis,tail,integrase	990329-1046021	0	68	56	12	1	0	yes	29	PHAGE_Entero_lambda_NC_001416(14),PHAGE_Entero_BP_4795_NC_004813(13),PHAGE_Stx2_c_1717_NC_011357(12),PHAGE_Entero_HK629_NC_019711(11),PHAGE_Entero_YYZ_2008_NC_011356(11),PHAGE_Entero_HK630_NC_019723(11),PHAGE_Entero_cdtI_NC_009514(10),PHAGE_Escher_HK75_NC_016160(9),PHAGE_Entero_933W_NC_000924(8),PHAGE_Entero_HK106_NC_019768(6),PHAGE_Entero_HK140_NC_019710(6),PHAGE_Entero_HK633_NC_019719(6),PHAGE_…	14	0.2058	49.4
3	34.5Kb	intact(150)	integrase,portal,terminase,capsid,tail,lysis,lysin,plate	1122093-1156646	0	42	39	3	1	0	yes	3	PHAGE_Salmon_Fels_2_NC_010463(37),PHAGE_Salmon_RE_2010_NC_019488(34),PHAGE_Erwini_ENT90_NC_019932(15),PHAGE_Salmon_SEN1_NC_029003(12),PHAGE_Entero_186_NC_001317(12),PHAGE_Entero_PsP3_NC_005340(10),PHAGE_Salmon_SP_004_NC_021774(5),PHAGE_Burkho_KS5_NC_015265(4),PHAGE_Ralsto_RSY1_NC_025115(3),PHAGE_Burkho_KS14_NC_015273(3),PHAGE_Salmon_SEN5_NC_028701(3),PHAGE_Entero_WPhi_NC_005056(3),PHAGE_Entero_P2…	37	0.8809	51.3
4	41.9Kb	intact(150)	integrase,lysin,head,capsid,tail,transposase	1650347-1692268	0	46	34	12	1	0	yes	9	PHAGE_Entero_lambda_NC_001416(20),PHAGE_Entero_HK630_NC_019723(18),PHAGE_Entero_HK629_NC_019711(17),PHAGE_Entero_YYZ_2008_NC_011356(13),PHAGE_Entero_BP_4795_NC_004813(9),PHAGE_Stx2_c_1717_NC_011357(9),PHAGE_Entero_HK225_NC_019717(9),PHAGE_Entero_mEp237_NC_019704(7),PHAGE_Entero_N15_NC_001901(5),PHAGE_Entero_phi80_NC_021190(4),PHAGE_Entero_cdtI_NC_009514(4),PHAGE_Stx2_c_86_NC_008464(2),PHAGE_Enter…	20	0.4347	50.9
5	86Kb	intact(150)	integrase,lysin,terminase,head,portal,tail,transposase,protease,plate	1805737-1891763	0	121	92	29	1	0	yes	29	PHAGE_Entero_BP_4795_NC_004813(34),PHAGE_Entero_YYZ_2008_NC_011356(31),PHAGE_Stx2_c_1717_NC_011357(23),PHAGE_Entero_phiP27_NC_003356(16),PHAGE_Entero_cdtI_NC_009514(15),PHAGE_Entero_mEp460_NC_019716(13),PHAGE_Entero_933W_NC_000924(8),PHAGE_Stx2_II_NC_004914(7),PHAGE_Entero_VT2_Sakai_NC_000902(6),PHAGE_Entero_P1_NC_005856(6),PHAGE_Entero_SfV_NC_003444(5),PHAGE_Stx2_vB_EcoP_24B_NC_027984(5),PHAGE_E…	33	0.2809	49.9
6	89.7Kb	intact(150)	tail	1904309-1994063	0	109	84	25	1	0	no	15	PHAGE_Entero_P1_NC_005856(61),PHAGE_Entero_lambda_NC_001416(7),PHAGE_Entero_HK629_NC_019711(6),PHAGE_Entero_YYZ_2008_NC_011356(6),PHAGE_Entero_BP_4795_NC_004813(6),PHAGE_Stx2_c_1717_NC_011357(6),PHAGE_Entero_HK630_NC_019723(6),PHAGE_Entero_N15_NC_001901(5),PHAGE_Entero_cdtI_NC_009514(5),PHAGE_Klebsi_phiKO2_NC_005857(5),PHAGE_Entero_mEp460_NC_019716(4),PHAGE_Escher_Av_05_NC_025830(3),PHAGE_Escher_…	61	0.5596	52.1
7	8.3Kb	incomplete(30)	tail,transposase	2287903-2296215	0	9	6	3	1	0	no	6	PHAGE_Escher_D108_NC_013594(1),PHAGE_Salmon_RE_2010_NC_019488(1),PHAGE_Escher_ECML_117_NC_025441(1),PHAGE_Prochl_P_TIM68_NC_028955(1),PHAGE_Burkho_phi1026b_NC_005284(1),PHAGE_Entero_HK630_NC_019723(1),PHAGE_Entero_Mu_NC_000929(1),PHAGE_Entero_lambda_NC_001416(1),PHAGE_Entero_HK022_NC_002166(1),PHAGE_Salmon_SSU5_NC_018843(1),PHAGE_Entero_mEpX1_NC_019709(1),PHAGE_Entero_HK629_NC_019711(1),PHAGE_Ent…	1	0.1111	46.7
8	38.9Kb	intact(150)	integrase,recombinase,portal,terminase,capsid,head,tail,lysin,plate	2426647-2465635	0	49	43	6	1	0	yes	7	PHAGE_Entero_P88_NC_026014(36),PHAGE_Salmon_SEN5_NC_028701(19),PHAGE_Salmon_SEN4_NC_029015(15),PHAGE_Erwini_ENT90_NC_019932(8),PHAGE_Salmon_RE_2010_NC_019488(7),PHAGE_Salmon_Fels_2_NC_010463(6),PHAGE_Entero_P2_NC_001895(5),PHAGE_Escher_pro483_NC_028943(5),PHAGE_Salmon_SP_004_NC_021774(4),PHAGE_Entero_WPhi_NC_005056(4),PHAGE_Entero_fiAA91_ss_NC_022750(4),PHAGE_Ralsto_RSA1_NC_009382(3),PHAGE_Entero…	36	0.7346	52.9
9	48.8Kb	intact(150)	tail,terminase,transposase,integrase	2582954-2631846	0	62	45	17	1	0	yes	22	PHAGE_Entero_BP_4795_NC_004813(13),PHAGE_Stx2_c_1717_NC_011357(9),PHAGE_Entero_YYZ_2008_NC_011356(9),PHAGE_Entero_933W_NC_000924(8),PHAGE_Stx2_vB_EcoP_24B_NC_027984(7),PHAGE_Phage_Gifsy_2_NC_010393(7),PHAGE_Entero_lambda_NC_001416(6),PHAGE_Phage_Gifsy_1_NC_010392(6),PHAGE_Salmon_SPN3UB_NC_019545(6),PHAGE_Shigel_POCJ13_NC_025434(6),PHAGE_Stx2_II_NC_004914(6),PHAGE_Salmon_SEN34_NC_028699(5),PHAGE_E…	13	0.2096	50.6
10	42.3Kb	intact(150)	tail,terminase,integrase	2676017-2718381	0	62	50	12	1	0	yes	17	PHAGE_Entero_BP_4795_NC_004813(17),PHAGE_Entero_phiP27_NC_003356(15),PHAGE_Entero_cdtI_NC_009514(14),PHAGE_Entero_YYZ_2008_NC_011356(12),PHAGE_Entero_mEp460_NC_019716(12),PHAGE_Stx2_c_1717_NC_011357(8),PHAGE_Entero_lambda_NC_001416(7),PHAGE_Entero_933W_NC_000924(7),PHAGE_Entero_HK629_NC_019711(6),PHAGE_Entero_HK630_NC_019723(6),PHAGE_Entero_SfV_NC_003444(5),PHAGE_Phage_Gifsy_2_NC_010393(5),PHAGE_…	15	0.2741	51.6
11	11.3Kb	incomplete(30)	integrase,capsid	3089791-3101135	0	17	6	11	1	0	yes	6	PHAGE_Staphy_phiN315_NC_004740(1),PHAGE_Entero_N15_NC_001901(1),PHAGE_Entero_P1_NC_005856(1),PHAGE_Mycoba_Minerva_NC_026584(1),PHAGE_Ralsto_RSY1_NC_025115(1),PHAGE_Staphy_23MRA_NC_028775(1),PHAGE_Entero_lambda_NC_001416(1),PHAGE_Mycoba_Oline_NC_023711(1),PHAGE_Entero_HK629_NC_019711(1),PHAGE_Staphy_phiBU01_NC_026016(1),PHAGE_Phage_Gifsy_1_NC_010392(1),PHAGE_Staphy_DW2_NC_024391(1),PHAGE_Mycoba_Ac…	1	0.0588	49.3
12	79.5Kb	intact(150)	tail,transposase,head,capsid,lysis,lysin	3125810-3205331	0	69	57	12	1	0	yes	25	PHAGE_Entero_lambda_NC_001416(25),PHAGE_Entero_HK629_NC_019711(21),PHAGE_Entero_HK630_NC_019723(20),PHAGE_Entero_BP_4795_NC_004813(13),PHAGE_Entero_N15_NC_001901(10),PHAGE_Entero_933W_NC_000924(10),PHAGE_Stx2_c_1717_NC_011357(9),PHAGE_Entero_cdtI_NC_009514(9),PHAGE_Stx2_vB_EcoP_24B_NC_027984(8),PHAGE_Entero_YYZ_2008_NC_011356(8),PHAGE_Entero_mEp235_NC_019708(7),PHAGE_Phage_Gifsy_1_NC_010392(7),PH…	25	0.3623	50.1
13	43.1Kb	intact(130)	integrase,tail,transposase,head,capsid,portal,terminase,lysis	3314466-3357649	0	68	61	7	1	0	yes	32	PHAGE_Shigel_Sf6_NC_005344(18),PHAGE_Salmon_HK620_NC_002730(17),PHAGE_Entero_Sf101_NC_027398(12),PHAGE_Entero_HK446_NC_019714(9),PHAGE_Entero_HK633_NC_019719(9),PHAGE_Entero_mEp235_NC_019708(8),PHAGE_Escher_HK75_NC_016160(8),PHAGE_Entero_P22_NC_002371(7),PHAGE_Entero_IME10_NC_019501(7),PHAGE_Entero_mEp213_NC_019720(7),PHAGE_Entero_c_1_NC_019706(7),PHAGE_Entero_HK544_NC_019767(6),PHAGE_Salmon_vB_S…	17	0.2647	46.5
14	43.1Kb	intact(120)	lysis,lysin,flippase,integrase,terminase,protease,capsid,virion	3515331-3558514	0	52	51	1	1	0	yes	9	PHAGE_Escher_TL_2011b_NC_019445(38),PHAGE_Escher_phiV10_NC_007804(37),PHAGE_Salmon_SPN1S_NC_016761(33),PHAGE_Salmon_epsilon15_NC_004775(27),PHAGE_Bordet_BPP_1_NC_005357(4),PHAGE_Pseudo_vB_PaeP_Tr60_Ab31_NC_023575(4),PHAGE_Entero_ST104_NC_005841(4),PHAGE_Entero_mEp213_NC_019720(3),PHAGE_Pseudo_AF_NC_019923(3),PHAGE_Entero_c_1_NC_019706(3),PHAGE_Entero_mEpX1_NC_019709(2),PHAGE_Entero_phi80_NC_02119…	38	0.7307	48.3
15	27.9Kb	intact(150)	integrase,capsid,terminase,tail,lysin,plate	5230513-5258415	0	41	38	3	1	0	yes	6	PHAGE_Entero_fiAA91_ss_NC_022750(31),PHAGE_Escher_pro483_NC_028943(30),PHAGE_Entero_P2_NC_001895(28),PHAGE_Yersin_L_413C_NC_004745(28),PHAGE_Entero_WPhi_NC_005056(28),PHAGE_Escher_pro147_NC_028896(25),PHAGE_Salmon_SP_004_NC_021774(6),PHAGE_Salmon_SEN5_NC_028701(3),PHAGE_Salmon_RE_2010_NC_019488(1),PHAGE_Salmon_Fels_2_NC_010463(1),PHAGE_Entero_PsP3_NC_005340(1),PHAGE_Salmon_SEN4_NC_029015(1),PHAGE…	31	0.756	53.5
16	56.1Kb	intact(150)	lysin,head,capsid,tail,integrase	5387625-5443771	0	79	59	20	1	0	yes	17	PHAGE_Entero_mEp460_NC_019716(21),PHAGE_Entero_HK629_NC_019711(20),PHAGE_Entero_lambda_NC_001416(19),PHAGE_Entero_cdtI_NC_009514(19),PHAGE_Entero_HK630_NC_019723(19),PHAGE_Entero_BP_4795_NC_004813(13),PHAGE_Entero_YYZ_2008_NC_011356(13),PHAGE_Stx2_c_1717_NC_011357(11),PHAGE_Entero_SfV_NC_003444(10),PHAGE_Entero_HK225_NC_019717(9),PHAGE_Shigel_SfII_NC_021857(8),PHAGE_Shigel_SfIV_NC_022749(7),PHAGE…	21	0.2658	50.7
17	56.4Kb	intact(150)	integrase,transposase,terminase,head,portal,tail	5751901-5808329	0	64	54	10	1	0	yes	19	PHAGE_Entero_BP_4795_NC_004813(25),PHAGE_Entero_YYZ_2008_NC_011356(20),PHAGE_Entero_mEp460_NC_019716(16),PHAGE_Stx2_c_1717_NC_011357(16),PHAGE_Entero_SfV_NC_003444(14),PHAGE_Entero_cdtI_NC_009514(14),PHAGE_Shigel_SfII_NC_021857(11),PHAGE_Salmon_ST64B_NC_004313(9),PHAGE_Shigel_SfIV_NC_022749(8),PHAGE_Entero_phiP27_NC_003356(6),PHAGE_Escher_phi191_NC_028660(6),PHAGE_Escher_P13374_NC_018846(6),PHAGE…	24	0.3906	48.9
18	31Kb	intact(150)	head,capsid,tail,fiber,flippase,lysin	5891464-5922466	0	47	37	10	1	0	no	10	PHAGE_Entero_lambda_NC_001416(12),PHAGE_Entero_HK629_NC_019711(11),PHAGE_Entero_HK630_NC_019723(10),PHAGE_Entero_N15_NC_001901(9),PHAGE_Entero_mEp237_NC_019704(7),PHAGE_Phage_Gifsy_1_NC_010392(6),PHAGE_Entero_HK225_NC_019717(5),PHAGE_Escher_TL_2011b_NC_019445(4),PHAGE_Escher_phiV10_NC_007804(4),PHAGE_Salmon_SPN1S_NC_016761(4),PHAGE_Salmon_epsilon15_NC_004775(4),PHAGE_Entero_phi80_NC_021190(3),PHA…	24	0.2553	56

## Sheet: 34870
REGION	REGION_LENGTH	COMPLETENESS(score)	SPECIFIC_KEYWORD	REGION_POSITION	TRNA_NUM	TOTAL_PROTEIN_NUM	PHAGE_HIT_PROTEIN_NUM	HYPOTHETICAL_PROTEIN_NUM	PHAGE+HYPO_PROTEIN_PERCENTAGE	BACTERIAL_PROTEIN_NUM	ATT_SITE_SHOWUP	PHAGE_SPECIES_NUM	MOST_COMMON_PHAGE_NAME(hit_genes_count)	FIRST_MOST_COMMON_PHAGE_NUM	FIRST_MOST_COMMON_PHAGE_PERCENTAGE	GC_PERCENTAGE
---------------------------------------------------------------------------------------------------------------------------------------------------------------------------------------------------------------------------------------------------------------
1	48.7Kb	intact(150)	lysin,terminase,head,portal,tail,integrase	687-49428	0	49	36	13	1	0	yes	9	PHAGE_Entero_lambda_NC_001416(19),PHAGE_Entero_HK629_NC_019711(19),PHAGE_Entero_HK630_NC_019723(19),PHAGE_Entero_YYZ_2008_NC_011356(11),PHAGE_Entero_BP_4795_NC_004813(10),PHAGE_Stx2_c_1717_NC_011357(9),PHAGE_Entero_mEp237_NC_019704(9),PHAGE_Entero_cdtI_NC_009514(9),PHAGE_Entero_HK225_NC_019717(8),PHAGE_Entero_mEp460_NC_019716(8),PHAGE_Entero_N15_NC_001901(7),PHAGE_Entero_phi80_NC_021190(4),PHAGE_…	21	0.3877	51.5
2	53.1Kb	intact(150)	integrase,transposase,terminase,head,portal,tail	349295-402414	0	73	60	13	1	0	yes	18	PHAGE_Entero_BP_4795_NC_004813(32),PHAGE_Entero_YYZ_2008_NC_011356(28),PHAGE_Stx2_c_1717_NC_011357(21),PHAGE_Entero_cdtI_NC_009514(18),PHAGE_Entero_mEp460_NC_019716(17),PHAGE_Entero_SfV_NC_003444(14),PHAGE_Shigel_SfII_NC_021857(11),PHAGE_Salmon_ST64B_NC_004313(10),PHAGE_Shigel_SfIV_NC_022749(8),PHAGE_Entero_phiP27_NC_003356(6),PHAGE_Escher_phi191_NC_028660(6),PHAGE_Escher_P13374_NC_018846(6),PHAG…	31	0.4383	52.2
3	46Kb	intact(150)	integrase,lysis,head,capsid,tail,fiber	1113708-1159769	0	60	51	9	1	0	yes	16	PHAGE_Entero_lambda_NC_001416(28),PHAGE_Entero_HK629_NC_019711(23),PHAGE_Entero_HK630_NC_019723(23),PHAGE_Entero_mEp237_NC_019704(13),PHAGE_Entero_HK225_NC_019717(13),PHAGE_Entero_BP_4795_NC_004813(11),PHAGE_Entero_N15_NC_001901(8),PHAGE_Entero_933W_NC_000924(8),PHAGE_Entero_cdtI_NC_009514(8),PHAGE_Entero_SfI_NC_027339(7),PHAGE_Entero_mEp460_NC_019716(7),PHAGE_Stx2_vB_EcoP_24B_NC_027984(6),PHAGE_…	30	0.4666	50.6
4	56.6Kb	intact(150)	transposase,lysis,head,capsid,tail	1386124-1442787	0	79	66	13	1	0	yes	26	PHAGE_Entero_lambda_NC_001416(20),PHAGE_Entero_HK629_NC_019711(17),PHAGE_Entero_HK630_NC_019723(17),PHAGE_Entero_BP_4795_NC_004813(13),PHAGE_Entero_YYZ_2008_NC_011356(11),PHAGE_Stx2_c_1717_NC_011357(11),PHAGE_Entero_N15_NC_001901(10),PHAGE_Phage_Gifsy_1_NC_010392(8),PHAGE_Entero_933W_NC_000924(8),PHAGE_Escher_HK75_NC_016160(7),PHAGE_Entero_HK225_NC_019717(7),PHAGE_Entero_cdtI_NC_009514(7),PHAGE_E…	19	0.2531	49.8
5	23.4Kb	intact(110)	integrase,portal,terminase,tail	1525334-1548808	0	32	26	6	1	0	yes	4	PHAGE_Salmon_Fels_2_NC_010463(21),PHAGE_Salmon_RE_2010_NC_019488(19),PHAGE_Entero_186_NC_001317(10),PHAGE_Entero_PsP3_NC_005340(8),PHAGE_Erwini_ENT90_NC_019932(8),PHAGE_Salmon_SEN1_NC_029003(8),PHAGE_Salmon_SP_004_NC_021774(3),PHAGE_Burkho_KS14_NC_015273(3),PHAGE_Entero_WPhi_NC_005056(2),PHAGE_Pasteu_F108_NC_008193(2),PHAGE_Salmon_SEN4_NC_029015(2),PHAGE_Entero_fiAA91_ss_NC_022750(2),PHAGE_Ralsto…	23	0.6562	49
6	22.7Kb	intact(150)	lysin,terminase,head,portal,tail	1848349-1871049	0	33	28	5	1	0	no	10	PHAGE_Entero_lambda_NC_001416(16),PHAGE_Entero_HK629_NC_019711(16),PHAGE_Entero_HK630_NC_019723(16),PHAGE_Entero_HK225_NC_019717(11),PHAGE_Entero_mEp237_NC_019704(8),PHAGE_Entero_N15_NC_001901(6),PHAGE_Entero_BP_4795_NC_004813(5),PHAGE_Entero_YYZ_2008_NC_011356(5),PHAGE_Entero_phi80_NC_021190(4),PHAGE_Stx2_c_1717_NC_011357(3),PHAGE_Stx2_c_86_NC_008464(3),PHAGE_Entero_VT2phi_272_NC_028656(2),PHAGE…	17	0.4848	53.5
7	60.9Kb	incomplete(60)	integrase,tail	2031381-2092295	0	80	56	24	1	0	yes	13	PHAGE_Entero_P1_NC_005856(44),PHAGE_Klebsi_phiKO2_NC_005857(4),PHAGE_Vibrio_12A4_NC_021068(3),PHAGE_Entero_N15_NC_001901(3),PHAGE_Stx2_II_NC_004914(3),PHAGE_Entero_VT2_Sakai_NC_000902(3),PHAGE_Entero_HK022_NC_002166(3),PHAGE_Edward_GF_2_NC_026611(3),PHAGE_Escher_Av_05_NC_025830(2),PHAGE_Escher_PA2_NC_028449(2),PHAGE_Entero_HK629_NC_019711(2),PHAGE_Salmon_SSU5_NC_018843(2),PHAGE_Entero_HK97_NC_002…	43	0.55	49.2
8	11Kb	incomplete(50)	tail,transposase	2093299-2104386	0	12	10	2	1	0	no	3	PHAGE_Entero_YYZ_2008_NC_011356(6),PHAGE_Stx2_c_1717_NC_011357(5),PHAGE_Entero_cdtI_NC_009514(3),PHAGE_Entero_BP_4795_NC_004813(2),PHAGE_Salmon_Fels_1_NC_010391(1),PHAGE_Escher_PA2_NC_028449(1),PHAGE_Entero_HK630_NC_019723(1),PHAGE_Entero_lambda_NC_001416(1),PHAGE_Entero_HK629_NC_019711(1),PHAGE_Escher_TL_2011c_NC_019442(1)	8	0.5	49.1
9	100.3Kb	intact(150)	integrase,lysin,terminase,head,portal,tail,transposase,protease	2217961-2318327	0	130	107	23	1	0	yes	31	PHAGE_Entero_BP_4795_NC_004813(34),PHAGE_Entero_YYZ_2008_NC_011356(31),PHAGE_Stx2_c_1717_NC_011357(23),PHAGE_Entero_cdtI_NC_009514(20),PHAGE_Entero_mEp460_NC_019716(18),PHAGE_Entero_phiP27_NC_003356(16),PHAGE_Entero_c_1_NC_019706(10),PHAGE_Entero_lambda_NC_001416(9),PHAGE_Entero_933W_NC_000924(9),PHAGE_Entero_mEp213_NC_019720(8),PHAGE_Entero_HK629_NC_019711(7),PHAGE_Stx2_II_NC_004914(7),PHAGE_Ent…	39	0.2615	51.2
10	8.2Kb	incomplete(30)	tail,transposase	2612045-2620309	0	9	6	3	1	0	no	6	PHAGE_Escher_D108_NC_013594(1),PHAGE_Salmon_RE_2010_NC_019488(1),PHAGE_Escher_ECML_117_NC_025441(1),PHAGE_Prochl_P_TIM68_NC_028955(1),PHAGE_Burkho_phi1026b_NC_005284(1),PHAGE_Entero_HK630_NC_019723(1),PHAGE_Entero_Mu_NC_000929(1),PHAGE_Entero_lambda_NC_001416(1),PHAGE_Entero_HK022_NC_002166(1),PHAGE_Salmon_SSU5_NC_018843(1),PHAGE_Entero_mEpX1_NC_019709(1),PHAGE_Entero_HK629_NC_019711(1),PHAGE_Ent…	1	0.1111	46.9
11	34.9Kb	intact(150)	integrase,recombinase,portal,terminase,capsid,head,tail,lysin,plate	2750690-2785595	0	48	41	7	1	0	yes	5	PHAGE_Entero_P88_NC_026014(37),PHAGE_Salmon_SEN5_NC_028701(19),PHAGE_Salmon_SEN4_NC_029015(16),PHAGE_Erwini_ENT90_NC_019932(8),PHAGE_Salmon_RE_2010_NC_019488(6),PHAGE_Salmon_Fels_2_NC_010463(6),PHAGE_Entero_P2_NC_001895(5),PHAGE_Escher_pro483_NC_028943(5),PHAGE_Salmon_SP_004_NC_021774(4),PHAGE_Entero_WPhi_NC_005056(4),PHAGE_Entero_fiAA91_ss_NC_022750(4),PHAGE_Ralsto_RSA1_NC_009382(3),PHAGE_Ralsto…	37	0.7708	52.7
12	30.1Kb	intact(150)	tail,protease,portal,terminase,lysin,transposase	2910678-2940842	0	40	35	5	1	0	no	16	PHAGE_Entero_cdtI_NC_009514(11),PHAGE_Entero_BP_4795_NC_004813(10),PHAGE_Entero_mEp460_NC_019716(10),PHAGE_Stx2_c_1717_NC_011357(9),PHAGE_Entero_c_1_NC_019706(9),PHAGE_Entero_lambda_NC_001416(8),PHAGE_Entero_mEp213_NC_019720(8),PHAGE_Entero_YYZ_2008_NC_011356(8),PHAGE_Entero_HK630_NC_019723(7),PHAGE_Entero_HK629_NC_019711(6),PHAGE_Salmon_Fels_1_NC_010391(5),PHAGE_Phage_Gifsy_2_NC_010393(5),PHAGE_…	11	0.275	54.5
13	27.1Kb	incomplete(20)	integrase	2935852-2962967	0	23	18	5	1	0	yes	12	PHAGE_Salmon_SPN3UB_NC_019545(5),PHAGE_Shigel_POCJ13_NC_025434(5),PHAGE_Phage_Gifsy_1_NC_010392(4),PHAGE_Salmon_SEN34_NC_028699(4),PHAGE_Phage_Gifsy_2_NC_010393(4),PHAGE_Escher_HK639_NC_016158(3),PHAGE_Entero_mEp237_NC_019704(3),PHAGE_Stx2_vB_EcoP_24B_NC_027984(2),PHAGE_Entero_lambda_NC_001416(2),PHAGE_Entero_BP_4795_NC_004813(2),PHAGE_Pectob_ZF40_NC_019522(2),PHAGE_Entero_HK225_NC_019717(2),PHAG…	4	0.2173	47.8
14	11.3Kb	incomplete(30)	integrase,capsid	3376415-3387759	0	17	6	11	1	0	yes	6	PHAGE_Staphy_phiN315_NC_004740(1),PHAGE_Entero_N15_NC_001901(1),PHAGE_Entero_P1_NC_005856(1),PHAGE_Mycoba_Minerva_NC_026584(1),PHAGE_Ralsto_RSY1_NC_025115(1),PHAGE_Staphy_23MRA_NC_028775(1),PHAGE_Entero_lambda_NC_001416(1),PHAGE_Stenot_S1_NC_011589(1),PHAGE_Mycoba_Oline_NC_023711(1),PHAGE_Entero_HK629_NC_019711(1),PHAGE_Staphy_phiBU01_NC_026016(1),PHAGE_Phage_Gifsy_1_NC_010392(1),PHAGE_Staphy_DW2…	1	0.0588	49.3
15	79.3Kb	intact(150)	transposase,tail,head,capsid,lysis,lysin	3412434-3491823	0	72	59	13	1	0	yes	24	PHAGE_Entero_lambda_NC_001416(27),PHAGE_Entero_HK629_NC_019711(21),PHAGE_Entero_HK630_NC_019723(21),PHAGE_Entero_BP_4795_NC_004813(13),PHAGE_Entero_933W_NC_000924(12),PHAGE_Stx2_c_1717_NC_011357(11),PHAGE_Stx2_vB_EcoP_24B_NC_027984(10),PHAGE_Entero_N15_NC_001901(10),PHAGE_Entero_cdtI_NC_009514(9),PHAGE_Stx2_II_NC_004914(8),PHAGE_Phage_Gifsy_1_NC_010392(7),PHAGE_Entero_HK225_NC_019717(7),PHAGE_Ent…	27	0.375	50
16	43.3Kb	intact(140)	integrase,tail,transposase,head,capsid,portal,terminase,lysis	3600958-3644323	0	66	59	7	1	0	yes	32	PHAGE_Shigel_Sf6_NC_005344(18),PHAGE_Salmon_HK620_NC_002730(18),PHAGE_Entero_Sf101_NC_027398(12),PHAGE_Entero_HK633_NC_019719(9),PHAGE_Entero_HK446_NC_019714(8),PHAGE_Entero_c_1_NC_019706(8),PHAGE_Entero_P22_NC_002371(7),PHAGE_Entero_IME10_NC_019501(7),PHAGE_Escher_HK75_NC_016160(7),PHAGE_Entero_mEp235_NC_019708(6),PHAGE_Entero_mEp213_NC_019720(6),PHAGE_Entero_HK544_NC_019767(6),PHAGE_Salmon_vB_S…	19	0.2727	47.2
17	46.4Kb	intact(115)	lysin,flippase,terminase,integrase	3801612-3848080	0	62	58	4	1	0	yes	10	PHAGE_Escher_TL_2011b_NC_019445(44),PHAGE_Escher_phiV10_NC_007804(40),PHAGE_Salmon_SPN1S_NC_016761(33),PHAGE_Salmon_epsilon15_NC_004775(29),PHAGE_Bordet_BPP_1_NC_005357(4),PHAGE_Pseudo_vB_PaeP_Tr60_Ab31_NC_023575(4),PHAGE_Entero_mEp213_NC_019720(3),PHAGE_Pseudo_AF_NC_019923(3),PHAGE_Entero_c_1_NC_019706(3),PHAGE_Entero_ST104_NC_005841(3),PHAGE_Entero_mEpX1_NC_019709(2),PHAGE_Entero_phi80_NC_02119…	43	0.7096	48.5
18	41.1Kb	intact(150)	tail,plate,lysin,lysis,terminase,capsid,portal,integrase	3968309-4009417	1	50	47	3	1	0	yes	9	PHAGE_Salmon_Fels_2_NC_010463(36),PHAGE_Salmon_RE_2010_NC_019488(35),PHAGE_Erwini_ENT90_NC_019932(14),PHAGE_Entero_186_NC_001317(13),PHAGE_Entero_PsP3_NC_005340(10),PHAGE_Salmon_SEN1_NC_029003(10),PHAGE_Salmon_SP_004_NC_021774(5),PHAGE_Burkho_KS14_NC_015273(4),PHAGE_Salmon_SEN4_NC_029015(3),PHAGE_Ralsto_RSY1_NC_025115(3),PHAGE_Burkho_KS5_NC_015265(3),PHAGE_Salmon_SEN5_NC_028701(3),PHAGE_Ralsto_RS…	39	0.72	49.2
19	42.5Kb	intact(150)	tail,plate,lysin,capsid,terminase,integrase	4947918-4990418	0	32	29	3	1	0	yes	5	PHAGE_Entero_fiAA91_ss_NC_022750(24),PHAGE_Yersin_L_413C_NC_004745(22),PHAGE_Escher_pro483_NC_028943(22),PHAGE_Entero_P2_NC_001895(20),PHAGE_Entero_WPhi_NC_005056(20),PHAGE_Escher_pro147_NC_028896(19),PHAGE_Salmon_SP_004_NC_021774(5),PHAGE_Salmon_SEN5_NC_028701(2),PHAGE_Salmon_RE_2010_NC_019488(1),PHAGE_Salmon_Fels_2_NC_010463(1),PHAGE_Entero_PsP3_NC_005340(1),PHAGE_Salmon_SEN4_NC_029015(1),PHAGE…	24	0.75	51.9
20	7.8Kb	incomplete(60)	transposase,tail	5517083-5524883	0	11	10	1	1	0	no	2	PHAGE_Escher_pro483_NC_028943(9),PHAGE_Entero_P2_NC_001895(8),PHAGE_Entero_WPhi_NC_005056(7),PHAGE_Escher_pro147_NC_028896(6),PHAGE_Entero_fiAA91_ss_NC_022750(6),PHAGE_Yersin_L_413C_NC_004745(5),PHAGE_Escher_D108_NC_013594(1),PHAGE_Entero_P1_NC_005856(1),PHAGE_Salmon_Fels_2_NC_010463(1),PHAGE_Entero_HK022_NC_002166(1),PHAGE_Entero_SfMu_NC_027382(1)	9	0.8181	55.4
21	12.8Kb	incomplete(30)	transposase	5654208-5667045	0	24	20	4	1	0	no	9	PHAGE_Entero_mEp460_NC_019716(10),PHAGE_Shigel_SfIV_NC_022749(6),PHAGE_Entero_SfV_NC_003444(5),PHAGE_Salmon_ST64B_NC_004313(4),PHAGE_Entero_cdtI_NC_009514(4),PHAGE_Shigel_SfII_NC_021857(4),PHAGE_Salmon_SE1_NC_011802(3),PHAGE_Salmon_ST160_NC_014900(3),PHAGE_Escher_TL_2011b_NC_019445(2),PHAGE_Escher_phiV10_NC_007804(2),PHAGE_Escher_TL_2011c_NC_019442(2),PHAGE_Escher_HK639_NC_016158(1),PHAGE_Mannhe_…	10	0.4166	46.3
22	74.2Kb	intact(150)	capsid,terminase,tail,lysis,lysin,plate,fiber	5705069-5779300	0	101	86	15	1	0	no	21	PHAGE_Entero_P1_NC_005856(31),PHAGE_Salmon_Fels_2_NC_010463(17),PHAGE_Salmon_RE_2010_NC_019488(16),PHAGE_Erwini_ENT90_NC_019932(11),PHAGE_Entero_HK446_NC_019714(5),PHAGE_Entero_HK633_NC_019719(5),PHAGE_Entero_lambda_NC_001416(4),PHAGE_Entero_BP_4795_NC_004813(4),PHAGE_Entero_HK140_NC_019710(4),PHAGE_Entero_c_1_NC_019706(4),PHAGE_Entero_933W_NC_000924(4),PHAGE_Entero_HK629_NC_019711(3),PHAGE_Enter…	34	0.3069	51.1
23	15.5Kb	intact(110)	tail	5782390-5797960	0	26	21	5	1	0	no	8	PHAGE_Entero_cdtI_NC_009514(7),PHAGE_Entero_mEp460_NC_019716(6),PHAGE_Entero_SfV_NC_003444(5),PHAGE_Shigel_SfII_NC_021857(5),PHAGE_Salmon_ST64B_NC_004313(4),PHAGE_Entero_SfMu_NC_027382(4),PHAGE_Escher_D108_NC_013594(3),PHAGE_Entero_Mu_NC_000929(3),PHAGE_Entero_YYZ_2008_NC_011356(3),PHAGE_Entero_BP_4795_NC_004813(3),PHAGE_Entero_P88_NC_026014(3),PHAGE_Entero_P1_NC_005856(2),PHAGE_Shigel_SfIV_NC_02…	13	0.2692	57.3

## Sheet: 36084
REGION	REGION_LENGTH	COMPLETENESS(score)	SPECIFIC_KEYWORD	REGION_POSITION	TRNA_NUM	TOTAL_PROTEIN_NUM	PHAGE_HIT_PROTEIN_NUM	HYPOTHETICAL_PROTEIN_NUM	PHAGE+HYPO_PROTEIN_PERCENTAGE	BACTERIAL_PROTEIN_NUM	ATT_SITE_SHOWUP	PHAGE_SPECIES_NUM	MOST_COMMON_PHAGE_NAME(hit_genes_count)	FIRST_MOST_COMMON_PHAGE_NUM	FIRST_MOST_COMMON_PHAGE_PERCENTAGE	GC_PERCENTAGE
---------------------------------------------------------------------------------------------------------------------------------------------------------------------------------------------------------------------------------------------------------------
1	50.1Kb	intact(150)	integrase,lysis,transposase,head,capsid,tail,fiber	385802-435988	0	57	50	7	1	0	yes	16	PHAGE_Entero_lambda_NC_001416(27),PHAGE_Entero_HK629_NC_019711(22),PHAGE_Entero_HK630_NC_019723(22),PHAGE_Entero_mEp237_NC_019704(15),PHAGE_Entero_HK225_NC_019717(11),PHAGE_Entero_BP_4795_NC_004813(10),PHAGE_Entero_933W_NC_000924(8),PHAGE_Entero_cdtI_NC_009514(8),PHAGE_Entero_phi80_NC_021190(6),PHAGE_Stx2_c_1717_NC_011357(6),PHAGE_Entero_N15_NC_001901(6),PHAGE_Stx2_vB_EcoP_24B_NC_027984(5),PHAGE_…	28	0.4736	51.2
2	54.3Kb	intact(150)	transposase,lysis,head,capsid,tail	665435-719808	0	69	62	7	1	0	yes	27	PHAGE_Entero_lambda_NC_001416(16),PHAGE_Entero_BP_4795_NC_004813(14),PHAGE_Entero_HK629_NC_019711(13),PHAGE_Entero_HK630_NC_019723(13),PHAGE_Stx2_c_1717_NC_011357(12),PHAGE_Escher_HK75_NC_016160(9),PHAGE_Entero_N15_NC_001901(9),PHAGE_Entero_933W_NC_000924(8),PHAGE_Entero_YYZ_2008_NC_011356(7),PHAGE_Shigel_Sf6_NC_005344(6),PHAGE_Entero_cdtI_NC_009514(6),PHAGE_Entero_HK140_NC_019710(6),PHAGE_Entero…	17	0.2318	49.8
3	64.3Kb	intact(150)	terminase,head,portal,tail	947080-1011449	0	84	64	20	1	0	yes	27	PHAGE_Entero_BP_4795_NC_004813(31),PHAGE_Entero_YYZ_2008_NC_011356(24),PHAGE_Stx2_c_1717_NC_011357(19),PHAGE_Entero_cdtI_NC_009514(8),PHAGE_Escher_PA2_NC_028449(7),PHAGE_Entero_mEp460_NC_019716(7),PHAGE_Entero_VT2phi_272_NC_028656(7),PHAGE_Escher_P13374_NC_018846(7),PHAGE_Phage_Gifsy_2_NC_010393(6),PHAGE_Escher_phage_NC_004913(5),PHAGE_Escher_TL_2011c_NC_019442(5),PHAGE_Escher_HK75_NC_016160(4),P…	32	0.369	52.5
4	34.1Kb	incomplete(50)	integrase,tail	1045650-1079770	0	29	21	8	1	0	yes	14	PHAGE_Entero_BP_4795_NC_004813(4),PHAGE_Shigel_POCJ13_NC_025434(4),PHAGE_Entero_933W_NC_000924(4),PHAGE_Entero_YYZ_2008_NC_011356(4),PHAGE_Entero_cdtI_NC_009514(4),PHAGE_Entero_Min27_NC_010237(3),PHAGE_Phage_Gifsy_1_NC_010392(3),PHAGE_Stx2_c_1717_NC_011357(3),PHAGE_Entero_mEp237_NC_019704(3),PHAGE_Salmon_SPN3UB_NC_019545(3),PHAGE_Phage_Gifsy_2_NC_010393(3),PHAGE_Stx2_II_NC_004914(3),PHAGE_Escher_…	4	0.1379	51.1
5	12.8Kb	intact(110)	protease,transposase	1146038-1158872	0	21	12	9	1	0	no	6	PHAGE_Stx2_c_1717_NC_011357(3),PHAGE_Shigel_Sf6_NC_005344(1),PHAGE_Clostr_phiCD38_2_NC_015568(1),PHAGE_Shigel_SfII_NC_021857(1),PHAGE_Clostr_phiCD111_NC_028905(1),PHAGE_Clostr_phiCD146_NC_028958(1),PHAGE_Escher_PA2_NC_028449(1),PHAGE_Escher_phi191_NC_028660(1),PHAGE_Shigel_SfIV_NC_022749(1),PHAGE_Escher_P13374_NC_018846(1),PHAGE_Entero_BP_4795_NC_004813(1),PHAGE_Escher_TL_2011c_NC_019442(1),PHAGE…	6	0.1428	48.8
6	39.5Kb	intact(150)	lysin,transposase,capsid,head,tail	1304528-1344076	0	58	46	12	1	0	no	18	PHAGE_Entero_lambda_NC_001416(14),PHAGE_Entero_YYZ_2008_NC_011356(14),PHAGE_Entero_HK629_NC_019711(12),PHAGE_Entero_HK630_NC_019723(12),PHAGE_Entero_BP_4795_NC_004813(11),PHAGE_Stx2_c_1717_NC_011357(10),PHAGE_Entero_cdtI_NC_009514(7),PHAGE_Entero_N15_NC_001901(6),PHAGE_Entero_mEp460_NC_019716(5),PHAGE_Phage_Gifsy_1_NC_010392(4),PHAGE_Entero_HK225_NC_019717(4),PHAGE_Stx2_c_86_NC_008464(4),PHAGE_En…	14	0.2413	51.8
7	14.9Kb	questionable(90)	integrase,head,portal,terminase	1350395-1365389	0	24	12	12	1	0	yes	9	PHAGE_Shigel_SfIV_NC_022749(4),PHAGE_Shigel_SfII_NC_021857(4),PHAGE_Salmon_ST64B_NC_004313(3),PHAGE_Geobac_E2_NC_009552(3),PHAGE_Entero_SfV_NC_003444(2),PHAGE_Bacill_phIS3501_NC_019502(2),PHAGE_Burkho_KS9_NC_013055(2),PHAGE_Psychr_Psymv2_NC_023734(2),PHAGE_Entero_SfI_NC_027339(2),PHAGE_Entero_HK446_NC_019714(1),PHAGE_Entero_IME_EF3_NC_023595(1),PHAGE_Klebsi_phiKO2_NC_005857(1),PHAGE_Xantho_Xp10_N…	4	0.1666	50.8
8	69.6Kb	intact(150)	integrase,transposase,terminase,head,portal,tail	1461166-1530829	0	78	56	22	1	0	yes	18	PHAGE_Entero_BP_4795_NC_004813(26),PHAGE_Entero_YYZ_2008_NC_011356(25),PHAGE_Stx2_c_1717_NC_011357(23),PHAGE_Entero_cdtI_NC_009514(7),PHAGE_Entero_mEp460_NC_019716(5),PHAGE_Entero_lambda_NC_001416(4),PHAGE_Entero_HK446_NC_019714(3),PHAGE_Entero_mEp390_NC_019721(3),PHAGE_Escher_HK75_NC_016160(3),PHAGE_Burkho_Bcep176_NC_007497(3),PHAGE_Entero_P22_NC_002371(2),PHAGE_Escher_PA2_NC_028449(2),PHAGE_Shi…	29	0.3333	50.3
9	39.1Kb	intact(150)	integrase,terminase,head,portal,tail	1627738-1666846	0	50	46	4	1	0	yes	18	PHAGE_Entero_lambda_NC_001416(19),PHAGE_Entero_HK630_NC_019723(18),PHAGE_Entero_HK629_NC_019711(16),PHAGE_Entero_HK225_NC_019717(10),PHAGE_Entero_YYZ_2008_NC_011356(10),PHAGE_Entero_mEp237_NC_019704(9),PHAGE_Entero_N15_NC_001901(8),PHAGE_Stx2_c_1717_NC_011357(7),PHAGE_Shigel_POCJ13_NC_025434(6),PHAGE_Entero_BP_4795_NC_004813(5),PHAGE_Entero_phi80_NC_021190(5),PHAGE_Phage_Gifsy_2_NC_010393(4),PHAG…	18	0.38	52.1
10	38.9Kb	intact(150)	tail,fiber,protease,portal,terminase,envelope,lysin,transposase	1867482-1906451	0	53	40	13	1	0	no	12	PHAGE_Entero_mEp460_NC_019716(24),PHAGE_Entero_cdtI_NC_009514(21),PHAGE_Entero_lambda_NC_001416(9),PHAGE_Salmon_Fels_1_NC_010391(9),PHAGE_Phage_Gifsy_1_NC_010392(8),PHAGE_Entero_c_1_NC_019706(8),PHAGE_Phage_Gifsy_2_NC_010393(8),PHAGE_Entero_HK629_NC_019711(7),PHAGE_Entero_HK630_NC_019723(7),PHAGE_Entero_mEp213_NC_019720(6),PHAGE_Entero_BP_4795_NC_004813(4),PHAGE_Shigel_SfIV_NC_022749(2),PHAGE_Ent…	24	0.4528	50.2
11	22.8Kb	questionable(80)	transposase,integrase	1905437-1928261	0	27	16	11	1	0	yes	13	PHAGE_Entero_BP_4795_NC_004813(3),PHAGE_Stx2_c_1717_NC_011357(3),PHAGE_Shigel_SfIV_NC_022749(2),PHAGE_Entero_mEp235_NC_019708(2),PHAGE_Entero_YYZ_2008_NC_011356(2),PHAGE_Shigel_SfII_NC_021857(2),PHAGE_Shigel_Sf6_NC_005344(1),PHAGE_Entero_P22_NC_002371(1),PHAGE_Phage_Gifsy_2_NC_010393(1),PHAGE_Salmon_g341c_NC_013059(1),PHAGE_Salmon_ST64B_NC_004313(1),PHAGE_Salmon_vB_SemP_Emek_NC_018275(1),PHAGE_En…	3	0.1111	48.3
12	27.1Kb	intact(110)	terminase,head,portal,integrase	1933764-1960934	0	36	16	20	1	0	yes	11	PHAGE_Shigel_SfIV_NC_022749(5),PHAGE_Salmon_ST64B_NC_004313(4),PHAGE_Shigel_SfII_NC_021857(4),PHAGE_Entero_SfV_NC_003444(3),PHAGE_Psychr_Psymv2_NC_023734(3),PHAGE_Geobac_E2_NC_009552(2),PHAGE_Burkho_phi1026b_NC_005284(2),PHAGE_Bacill_WBeta_NC_007734(1),PHAGE_Acinet_Acj61_NC_014661(1),PHAGE_Mycoba_Phipps_NC_028942(1),PHAGE_Entero_HK446_NC_019714(1),PHAGE_Bacill_Fah_NC_007814(1),PHAGE_Klebsi_phiKO2…	6	0.1388	50.9
13	40Kb	intact(150)	tail,integrase,recombinase,portal,terminase,capsid,head,lysin,plate	2079379-2119431	0	54	46	8	1	0	yes	10	PHAGE_Entero_P88_NC_026014(37),PHAGE_Salmon_SEN5_NC_028701(19),PHAGE_Salmon_SEN4_NC_029015(18),PHAGE_Salmon_RE_2010_NC_019488(7),PHAGE_Salmon_Fels_2_NC_010463(6),PHAGE_Entero_P2_NC_001895(5),PHAGE_Erwini_ENT90_NC_019932(4),PHAGE_Ralsto_RSA1_NC_009382(4),PHAGE_Entero_fiAA91_ss_NC_022750(4),PHAGE_Entero_WPhi_NC_005056(3),PHAGE_Ralsto_RSY1_NC_025115(3),PHAGE_Burkho_KS5_NC_015265(3),PHAGE_Escher_pro4…	37	0.6851	52.2
14	47.5Kb	intact(150)	tail,head,capsid,protease,integrase	2240445-2287957	0	59	55	4	1	0	yes	15	PHAGE_Entero_lambda_NC_001416(18),PHAGE_Entero_HK629_NC_019711(17),PHAGE_Entero_HK630_NC_019723(17),PHAGE_Entero_phiP27_NC_003356(16),PHAGE_Entero_BP_4795_NC_004813(13),PHAGE_Entero_YYZ_2008_NC_011356(12),PHAGE_Entero_cdtI_NC_009514(11),PHAGE_Stx2_c_1717_NC_011357(11),PHAGE_Entero_HK225_NC_019717(8),PHAGE_Entero_mEp237_NC_019704(8),PHAGE_Entero_mEp460_NC_019716(7),PHAGE_Stx2_II_NC_004914(6),PHAGE…	16	0.305	51.6
15	74.9Kb	intact(150)	tail,transposase,head,capsid,lysis,lysin	2687131-2762039	0	68	52	16	1	0	yes	20	PHAGE_Entero_lambda_NC_001416(24),PHAGE_Entero_HK629_NC_019711(19),PHAGE_Entero_HK630_NC_019723(18),PHAGE_Entero_BP_4795_NC_004813(14),PHAGE_Stx2_c_1717_NC_011357(12),PHAGE_Entero_933W_NC_000924(11),PHAGE_Stx2_vB_EcoP_24B_NC_027984(9),PHAGE_Entero_YYZ_2008_NC_011356(9),PHAGE_Entero_cdtI_NC_009514(9),PHAGE_Entero_SfI_NC_027339(7),PHAGE_Entero_mEp235_NC_019708(6),PHAGE_Entero_N15_NC_001901(6),PHAGE…	24	0.3529	50.1
16	47.5Kb	questionable(70)	injection,head,lysis,transposase	2871398-2918994	0	50	45	5	1	0	yes	21	PHAGE_Shigel_Sf6_NC_005344(19),PHAGE_Salmon_HK620_NC_002730(16),PHAGE_Entero_Sf101_NC_027398(13),PHAGE_Entero_IME10_NC_019501(7),PHAGE_Entero_HK446_NC_019714(7),PHAGE_Entero_HK544_NC_019767(7),PHAGE_Entero_P22_NC_002371(6),PHAGE_Endosy_APSE_1_NC_000935(6),PHAGE_Entero_mEp213_NC_019720(6),PHAGE_Bacter_APSE_2_NC_011551(6),PHAGE_Salmon_ST160_NC_014900(5),PHAGE_Entero_HK630_NC_019723(5),PHAGE_Entero_…	19	0.38	47.3
17	22.5Kb	questionable(70)	tail,transposase	3200723-3223290	0	33	29	4	1	0	no	10	PHAGE_Entero_cdtI_NC_009514(16),PHAGE_Entero_SfV_NC_003444(12),PHAGE_Entero_mEp460_NC_019716(11),PHAGE_Shigel_SfIV_NC_022749(9),PHAGE_Shigel_SfII_NC_021857(9),PHAGE_Entero_BP_4795_NC_004813(8),PHAGE_Salmon_ST64B_NC_004313(7),PHAGE_Stx2_c_1717_NC_011357(4),PHAGE_Entero_YYZ_2008_NC_011356(4),PHAGE_Escher_TL_2011c_NC_019442(4),PHAGE_Stx2_vB_EcoP_24B_NC_027984(2),PHAGE_Microc_MaMV_DC_NC_029002(2),PHA…	16	0.4848	48.8
18	32.5Kb	intact(150)	transposase,protease,lysis,terminase,head,portal,tail	5553972-5586537	0	43	38	5	1	0	no	11	PHAGE_Entero_BP_4795_NC_004813(27),PHAGE_Entero_YYZ_2008_NC_011356(24),PHAGE_Stx2_c_1717_NC_011357(19),PHAGE_Entero_cdtI_NC_009514(6),PHAGE_Entero_HK446_NC_019714(4),PHAGE_Pseudo_PAJU2_NC_011373(4),PHAGE_Stx2_II_NC_004914(4),PHAGE_Entero_mEp460_NC_019716(4),PHAGE_Stx2_vB_EcoP_24B_NC_027984(3),PHAGE_Phage_Gifsy_2_NC_010393(3),PHAGE_Entero_933W_NC_000924(3),PHAGE_Escher_TL_2011c_NC_019442(3),PHAGE_…	26	0.6279	55.5
19	48.2Kb	intact(150)	integrase,lysis,terminase,head,portal,tail	5633089-5681359	0	62	48	14	1	0	yes	16	PHAGE_Entero_BP_4795_NC_004813(26),PHAGE_Entero_YYZ_2008_NC_011356(25),PHAGE_Stx2_c_1717_NC_011357(19),PHAGE_Phage_Gifsy_2_NC_010393(6),PHAGE_Entero_cdtI_NC_009514(6),PHAGE_Entero_933W_NC_000924(6),PHAGE_Stx2_II_NC_004914(5),PHAGE_Escher_TL_2011c_NC_019442(5),PHAGE_Shigel_POCJ13_NC_025434(4),PHAGE_Entero_mEp460_NC_019716(4),PHAGE_Entero_VT2_Sakai_NC_000902(4),PHAGE_Stx2_vB_EcoP_24B_NC_027984(4),P…	27	0.4193	53.3
20	64.7Kb	intact(150)	integrase,tail,portal,head,lysis,terminase	5710419-5775145	0	68	49	19	1	0	yes	15	PHAGE_Entero_BP_4795_NC_004813(22),PHAGE_Entero_YYZ_2008_NC_011356(21),PHAGE_Stx2_c_1717_NC_011357(16),PHAGE_Entero_933W_NC_000924(6),PHAGE_Entero_VT2_Sakai_NC_000902(5),PHAGE_Shigel_POCJ13_NC_025434(4),PHAGE_Phage_Gifsy_2_NC_010393(4),PHAGE_Stx2_II_NC_004914(4),PHAGE_Stx2_vB_EcoP_24B_NC_027984(4),PHAGE_Entero_mEp237_NC_019704(4),PHAGE_Pseudo_PAJU2_NC_011373(4),PHAGE_Escher_TL_2011c_NC_019442(4),…	30	0.3235	58.3
21	35.8Kb	questionable(80)	lysis,terminase	5780447-5816335	0	58	36	22	1	0	no	11	PHAGE_Stx2_c_1717_NC_011357(5),PHAGE_Entero_mEp237_NC_019704(4),PHAGE_Entero_N15_NC_001901(4),PHAGE_Entero_lambda_NC_001416(3),PHAGE_Entero_HK629_NC_019711(3),PHAGE_Entero_BP_4795_NC_004813(3),PHAGE_Phage_Gifsy_1_NC_010392(3),PHAGE_Entero_HK225_NC_019717(3),PHAGE_Entero_YYZ_2008_NC_011356(3),PHAGE_Entero_HK630_NC_019723(3),PHAGE_Entero_phi80_NC_021190(2),PHAGE_Entero_HK542_NC_019769(2),PHAGE_Esch…	9	0.0862	51.7
22	23.5Kb	intact(140)	head,portal,terminase	5826896-5850461	0	39	30	9	1	0	no	6	PHAGE_Entero_BP_4795_NC_004813(14),PHAGE_Entero_YYZ_2008_NC_011356(11),PHAGE_Stx2_c_1717_NC_011357(9),PHAGE_Entero_N15_NC_001901(4),PHAGE_Stx2_c_86_NC_008464(3),PHAGE_Entero_lambda_NC_001416(3),PHAGE_Phage_Gifsy_1_NC_010392(3),PHAGE_Entero_HK446_NC_019714(2),PHAGE_Pseudo_PAJU2_NC_011373(2),PHAGE_Entero_HK629_NC_019711(2),PHAGE_Entero_phi80_NC_021190(2),PHAGE_Escher_TL_2011c_NC_019442(2),PHAGE_Ent…	20	0.3589	56.7

## Sheet: 36079
REGION	REGION_LENGTH	COMPLETENESS(score)	SPECIFIC_KEYWORD	REGION_POSITION	TRNA_NUM	TOTAL_PROTEIN_NUM	PHAGE_HIT_PROTEIN_NUM	HYPOTHETICAL_PROTEIN_NUM	PHAGE+HYPO_PROTEIN_PERCENTAGE	BACTERIAL_PROTEIN_NUM	ATT_SITE_SHOWUP	PHAGE_SPECIES_NUM	MOST_COMMON_PHAGE_NAME(hit_genes_count)	FIRST_MOST_COMMON_PHAGE_NUM	FIRST_MOST_COMMON_PHAGE_PERCENTAGE	GC_PERCENTAGE
---------------------------------------------------------------------------------------------------------------------------------------------------------------------------------------------------------------------------------------------------------------
1	50.2Kb	intact(150)	integrase,head,lysin,lysis,transposase,capsid,tail,fiber	493853-544054	0	63	57	6	1	0	yes	17	PHAGE_Entero_lambda_NC_001416(30),PHAGE_Entero_HK630_NC_019723(25),PHAGE_Entero_HK629_NC_019711(23),PHAGE_Entero_mEp237_NC_019704(15),PHAGE_Entero_BP_4795_NC_004813(13),PHAGE_Entero_HK225_NC_019717(11),PHAGE_Entero_933W_NC_000924(9),PHAGE_Entero_cdtI_NC_009514(8),PHAGE_Stx2_vB_EcoP_24B_NC_027984(7),PHAGE_Entero_phi80_NC_021190(7),PHAGE_Stx2_c_1717_NC_011357(7),PHAGE_Entero_N15_NC_001901(7),PHAGE_…	32	0.4761	50.9
2	54.4Kb	intact(150)	transposase,capsid,tail,lysis,head	773543-827951	0	69	61	8	1	0	yes	27	PHAGE_Entero_lambda_NC_001416(16),PHAGE_Entero_BP_4795_NC_004813(13),PHAGE_Entero_HK629_NC_019711(13),PHAGE_Stx2_c_1717_NC_011357(12),PHAGE_Entero_HK630_NC_019723(11),PHAGE_Escher_HK75_NC_016160(8),PHAGE_Entero_N15_NC_001901(8),PHAGE_Entero_933W_NC_000924(8),PHAGE_Entero_YYZ_2008_NC_011356(7),PHAGE_Shigel_Sf6_NC_005344(6),PHAGE_Entero_HK633_NC_019719(6),PHAGE_Entero_UAB_Phi20_NC_031019(6),PHAGE_E…	16	0.2318	49.3
3	51.2Kb	intact(150)	capsid,terminase,head,portal,tail	1054864-1106080	0	76	60	16	1	0	yes	24	PHAGE_Entero_BP_4795_NC_004813(30),PHAGE_Entero_YYZ_2008_NC_011356(24),PHAGE_Stx2_c_1717_NC_011357(20),PHAGE_Escher_PA2_NC_028449(7),PHAGE_Salmon_SJ46_NC_031129(7),PHAGE_Entero_VT2phi_272_NC_028656(7),PHAGE_Entero_cdtI_NC_009514(6),PHAGE_Entero_933W_NC_000924(6),PHAGE_Erwini_vB_EamM_Caitlin_NC_031120(5),PHAGE_Escher_P13374_NC_018846(5),PHAGE_Shigel_Stx_NC_029120(5),PHAGE_Phage_Gifsy_2_NC_010393(4…	30	0.3947	52.1
4	12.8Kb	intact(110)	protease,transposase	1186364-1199198	0	22	12	10	1	0	no	6	PHAGE_Stx2_c_1717_NC_011357(3),PHAGE_Shigel_Sf6_NC_005344(1),PHAGE_Clostr_phiCD38_2_NC_015568(1),PHAGE_Shigel_SfII_NC_021857(1),PHAGE_Clostr_phiCD111_NC_028905(1),PHAGE_Clostr_phiCD146_NC_028958(1),PHAGE_Escher_PA2_NC_028449(1),PHAGE_Escher_phi191_NC_028660(1),PHAGE_Shigel_SfIV_NC_022749(1),PHAGE_Escher_P13374_NC_018846(1),PHAGE_Entero_BP_4795_NC_004813(1),PHAGE_Escher_TL_2011c_NC_019442(1),PHAGE…	6	0.1363	48.8
5	39Kb	intact(150)	lysin,head,capsid,tail,fiber	1344783-1383832	0	51	39	12	1	0	no	14	PHAGE_Entero_lambda_NC_001416(18),PHAGE_Entero_HK629_NC_019711(15),PHAGE_Entero_HK630_NC_019723(15),PHAGE_Entero_YYZ_2008_NC_011356(13),PHAGE_Stx2_c_1717_NC_011357(10),PHAGE_Entero_N15_NC_001901(10),PHAGE_Entero_BP_4795_NC_004813(9),PHAGE_Phage_Gifsy_1_NC_010392(7),PHAGE_Entero_cdtI_NC_009514(6),PHAGE_Entero_HK225_NC_019717(5),PHAGE_Entero_mEp237_NC_019704(4),PHAGE_Entero_mEp460_NC_019716(4),PHAG…	18	0.3529	51.3
6	112.5Kb	intact(150)	integrase,transposase,lysis,lysin,terminase,head,portal,tail,protease	1498247-1610803	0	150	124	26	1	0	yes	26	PHAGE_Entero_BP_4795_NC_004813(36),PHAGE_Entero_YYZ_2008_NC_011356(33),PHAGE_Stx2_c_1717_NC_011357(28),PHAGE_Entero_phiP27_NC_003356(16),PHAGE_Entero_cdtI_NC_009514(12),PHAGE_Salmon_103203_sal5_NC_031946(10),PHAGE_Entero_mEp460_NC_019716(9),PHAGE_Pseudo_MD8_NC_031091(6),PHAGE_Stx2_II_NC_004914(6),PHAGE_Entero_VT2_Sakai_NC_000902(6),PHAGE_Entero_933W_NC_000924(6),PHAGE_Entero_Min27_NC_010237(5),PH…	61	0.24	51.3
7	47.5Kb	intact(150)	integrase,lysis,head,capsid,tail	1706564-1754084	0	63	55	8	1	0	yes	25	PHAGE_Entero_lambda_NC_001416(19),PHAGE_Entero_HK630_NC_019723(17),PHAGE_Entero_HK629_NC_019711(16),PHAGE_Entero_YYZ_2008_NC_011356(12),PHAGE_Entero_HK225_NC_019717(11),PHAGE_Stx2_c_1717_NC_011357(11),PHAGE_Entero_mEp237_NC_019704(10),PHAGE_Entero_N15_NC_001901(8),PHAGE_Entero_BP_4795_NC_004813(8),PHAGE_Shigel_POCJ13_NC_025434(6),PHAGE_Entero_cdtI_NC_009514(6),PHAGE_Shigel_Stx_NC_029120(6),PHAGE_…	19	0.3015	51.6
8	39Kb	intact(150)	tail,fiber,protease,portal,terminase,lysin,transposase	1954719-1993770	0	49	40	9	1	0	no	13	PHAGE_Entero_mEp460_NC_019716(24),PHAGE_Entero_cdtI_NC_009514(20),PHAGE_Salmon_Fels_1_NC_010391(9),PHAGE_Phage_Gifsy_1_NC_010392(8),PHAGE_Entero_c_1_NC_019706(8),PHAGE_Phage_Gifsy_2_NC_010393(8),PHAGE_Entero_lambda_NC_001416(7),PHAGE_Entero_mEp213_NC_019720(6),PHAGE_Entero_BP_4795_NC_004813(5),PHAGE_Entero_HK629_NC_019711(5),PHAGE_Salmon_118970_sal3_NC_031940(5),PHAGE_Entero_HK630_NC_019723(5),PH…	25	0.4897	49.9
9	31.4Kb	questionable(80)	transposase,integrase	1983210-2014639	0	24	15	9	1	0	yes	13	PHAGE_Entero_BP_4795_NC_004813(3),PHAGE_Stx2_c_1717_NC_011357(3),PHAGE_Salmon_118970_sal3_NC_031940(2),PHAGE_Shigel_SfIV_NC_022749(2),PHAGE_Entero_YYZ_2008_NC_011356(2),PHAGE_Shigel_SfII_NC_021857(2),PHAGE_Shigel_Sf6_NC_005344(1),PHAGE_Phage_Gifsy_2_NC_010393(1),PHAGE_Salmon_ST64B_NC_004313(1),PHAGE_Entero_933W_NC_000924(1),PHAGE_Erwini_PEp14_NC_016767(1),PHAGE_Shigel_Ss_VASD_NC_028685(1),PHAGE_S…	3	0.125	46.4
10	40.1Kb	intact(150)	tail,integrase,recombinase,portal,terminase,capsid,head,lysin,plate	2159019-2199146	0	54	48	6	1	0	yes	11	PHAGE_Entero_P88_NC_026014(38),PHAGE_Salmon_SEN5_NC_028701(19),PHAGE_Salmon_SEN4_NC_029015(18),PHAGE_Salmon_RE_2010_NC_019488(7),PHAGE_Salmon_Fels_2_NC_010463(6),PHAGE_Entero_P2_NC_001895(5),PHAGE_Erwini_ENT90_NC_019932(4),PHAGE_Ralsto_RSA1_NC_009382(4),PHAGE_Entero_fiAA91_ss_NC_022750(4),PHAGE_Entero_WPhi_NC_005056(3),PHAGE_Ralsto_RSY1_NC_025115(3),PHAGE_Burkho_KS5_NC_015265(3),PHAGE_Escher_pro4…	38	0.7037	52.2
11	48.1Kb	intact(150)	tail,head,capsid	2315061-2363173	0	56	49	7	1	0	yes	21	PHAGE_Entero_lambda_NC_001416(20),PHAGE_Entero_HK630_NC_019723(17),PHAGE_Entero_HK629_NC_019711(16),PHAGE_Entero_mEp237_NC_019704(12),PHAGE_Entero_HK225_NC_019717(11),PHAGE_Entero_YYZ_2008_NC_011356(9),PHAGE_Stx2_c_1717_NC_011357(9),PHAGE_Entero_BP_4795_NC_004813(8),PHAGE_Entero_phi80_NC_021190(6),PHAGE_Shigel_POCJ13_NC_025434(5),PHAGE_Entero_N15_NC_001901(5),PHAGE_Phage_Gifsy_2_NC_010393(5),PHAG…	20	0.3571	51.8
12	47.2Kb	intact(150)	tail,head,portal,terminase,lysis,protease,integrase	2412124-2459394	0	62	57	5	1	0	yes	12	PHAGE_Entero_BP_4795_NC_004813(30),PHAGE_Entero_YYZ_2008_NC_011356(27),PHAGE_Stx2_c_1717_NC_011357(21),PHAGE_Entero_phiP27_NC_003356(16),PHAGE_Entero_cdtI_NC_009514(11),PHAGE_Entero_mEp460_NC_019716(8),PHAGE_Entero_933W_NC_000924(6),PHAGE_Salmon_118970_sal3_NC_031940(5),PHAGE_Stx2_II_NC_004914(5),PHAGE_Entero_VT2_Sakai_NC_000902(5),PHAGE_Entero_SfV_NC_003444(4),PHAGE_Stx2_vB_EcoP_24B_NC_027984(4)…	29	0.4838	52.7
13	79.1Kb	intact(150)	tail,transposase,head,capsid,lysis,lysin	2859247-2938430	0	74	61	13	1	0	yes	23	PHAGE_Entero_lambda_NC_001416(27),PHAGE_Entero_HK629_NC_019711(21),PHAGE_Entero_HK630_NC_019723(20),PHAGE_Entero_BP_4795_NC_004813(15),PHAGE_Stx2_c_1717_NC_011357(15),PHAGE_Entero_933W_NC_000924(13),PHAGE_Entero_YYZ_2008_NC_011356(11),PHAGE_Stx2_vB_EcoP_24B_NC_027984(10),PHAGE_Entero_N15_NC_001901(10),PHAGE_Entero_cdtI_NC_009514(9),PHAGE_Stx2_II_NC_004914(8),PHAGE_Entero_SfI_NC_027339(8),PHAGE_En…	27	0.3648	50.2
14	47.5Kb	intact(130)	integrase,tail,head,capsid,portal,terminase,lysis,transposase	3047673-3095227	0	50	43	7	1	0	yes	24	PHAGE_Shigel_Sf6_NC_005344(17),PHAGE_Salmon_HK620_NC_002730(13),PHAGE_Entero_Sf101_NC_027398(11),PHAGE_Pseudo_phi2_NC_030931(8),PHAGE_Entero_IME10_NC_019501(7),PHAGE_Entero_UAB_Phi20_NC_031019(6),PHAGE_Entero_HK446_NC_019714(5),PHAGE_Entero_HK97_NC_002167(5),PHAGE_Entero_mEp213_NC_019720(5),PHAGE_Salmon_ST160_NC_014900(5),PHAGE_Bacter_APSE_2_NC_011551(4),PHAGE_Entero_mEp235_NC_019708(4),PHAGE_End…	7	0.34	47.3
15	44.1Kb	intact(150)	tail,head,portal,terminase,lysis,transposase	3376723-3420827	0	58	54	4	1	0	no	16	PHAGE_Entero_BP_4795_NC_004813(30),PHAGE_Entero_YYZ_2008_NC_011356(25),PHAGE_Stx2_c_1717_NC_011357(21),PHAGE_Entero_cdtI_NC_009514(17),PHAGE_Entero_mEp460_NC_019716(13),PHAGE_Entero_SfV_NC_003444(11),PHAGE_Shigel_SfIV_NC_022749(10),PHAGE_Shigel_SfII_NC_021857(9),PHAGE_Escher_TL_2011c_NC_019442(6),PHAGE_Salmon_ST64B_NC_004313(5),PHAGE_Salmon_118970_sal3_NC_031940(5),PHAGE_Entero_HK446_NC_019714(3)…	30	0.5172	52.4
16	14.5Kb	questionable(70)	terminase,head,portal,capsid,integrase	3441775-3456348	0	21	11	10	1	0	yes	11	PHAGE_Strept_9874_NC_031023(4),PHAGE_Salmon_ST64B_NC_004313(3),PHAGE_Salmon_118970_sal3_NC_031940(3),PHAGE_Shigel_SfII_NC_021857(3),PHAGE_Shigel_SfIV_NC_022749(2),PHAGE_Geobac_E2_NC_009552(2),PHAGE_Psychr_Psymv2_NC_023734(2),PHAGE_Rhizob_16_3_NC_011103(2),PHAGE_Bacill_WBeta_NC_007734(1),PHAGE_Entero_HK446_NC_019714(1),PHAGE_Staphy_StB20_like_NC_028821(1),PHAGE_Xantho_phiL7_NC_012742(1),PHAGE_Ente…	1	0.1904	50.5
17	17.1Kb	questionable(80)	protease,terminase,head,portal,capsid,integrase	4655168-4672359	0	23	12	11	1	0	yes	12	PHAGE_Strept_9874_NC_031023(4),PHAGE_Salmon_ST64B_NC_004313(3),PHAGE_Salmon_118970_sal3_NC_031940(3),PHAGE_Shigel_SfII_NC_021857(3),PHAGE_Shigel_SfIV_NC_022749(2),PHAGE_Geobac_E2_NC_009552(2),PHAGE_Psychr_Psymv2_NC_023734(2),PHAGE_Rhizob_16_3_NC_011103(2),PHAGE_Bacill_WBeta_NC_007734(1),PHAGE_Entero_HK446_NC_019714(1),PHAGE_Archae_virus_NC_008695(1),PHAGE_Staphy_StB20_like_NC_028821(1),PHAGE_Xant…	1	0.1739	50.2
18	6.2Kb	incomplete(40)	transposase,lysis,lysin	5665921-5672145	0	12	9	3	1	0	no	5	PHAGE_Stx2_c_1717_NC_011357(4),PHAGE_Entero_HK446_NC_019714(3),PHAGE_Entero_933W_NC_000924(3),PHAGE_Entero_HK544_NC_019767(3),PHAGE_Shigel_Sf6_NC_005344(2),PHAGE_Stx2_vB_EcoP_24B_NC_027984(2),PHAGE_Entero_lambda_NC_001416(2),PHAGE_Entero_HK629_NC_019711(2),PHAGE_Entero_cdtI_NC_009514(2),PHAGE_Entero_HK630_NC_019723(2),PHAGE_Salmon_SJ46_NC_031129(1),PHAGE_Salmon_SE1_NC_011802(1),PHAGE_Entero_P1_NC…	4	0.3333	46.8
19	41.5Kb	intact(110)	lysin,lysis,capsid,portal,head,terminase,integrase	5668156-5709710	0	30	19	11	1	0	yes	15	PHAGE_Entero_HK446_NC_019714(4),PHAGE_Entero_HK544_NC_019767(4),PHAGE_Brucel_BiPBO1_NC_031264(4),PHAGE_Salmon_118970_sal3_NC_031940(4),PHAGE_Salmon_ST64B_NC_004313(3),PHAGE_Stx2_vB_EcoP_24B_NC_027984(3),PHAGE_Stx2_c_1717_NC_011357(3),PHAGE_Entero_933W_NC_000924(3),PHAGE_Shigel_SfII_NC_021857(3),PHAGE_Shigel_Sf6_NC_005344(2),PHAGE_Shigel_SfIV_NC_022749(2),PHAGE_Entero_lambda_NC_001416(2),PHAGE_Ent…	3	0.1333	47.5
20	15.7Kb	questionable(90)	capsid,portal,head	5697241-5712940	0	28	16	12	1	0	no	9	PHAGE_Strept_9874_NC_031023(3),PHAGE_Salmon_ST64B_NC_004313(2),PHAGE_Shigel_SfIV_NC_022749(2),PHAGE_Salmon_118970_sal3_NC_031940(2),PHAGE_Rhizob_16_3_NC_011103(2),PHAGE_Shigel_SfII_NC_021857(2),PHAGE_Mycoba_Phipps_NC_028942(1),PHAGE_Entero_HK446_NC_019714(1),PHAGE_Xantho_Xp10_NC_004902(1),PHAGE_Xantho_phiL7_NC_012742(1),PHAGE_Staphy_StB20_like_NC_028821(1),PHAGE_Entero_SfV_NC_003444(1),PHAGE_Ente…	2	0.1071	52.8
21	20Kb	questionable(90)	integrase,terminase,capsid,portal,head,lysis	5715832-5735871	0	31	21	10	1	0	yes	13	PHAGE_Entero_UAB_Phi20_NC_031019(5),PHAGE_Stx2_c_1717_NC_011357(4),PHAGE_Salmon_ST64B_NC_004313(3),PHAGE_Salmon_118970_sal3_NC_031940(3),PHAGE_Shigel_SfII_NC_021857(3),PHAGE_Shigel_SfIV_NC_022749(2),PHAGE_Entero_BP_4795_NC_004813(2),PHAGE_Entero_HK542_NC_019769(2),PHAGE_Geobac_E2_NC_009552(2),PHAGE_Escher_HK75_NC_016160(2),PHAGE_Psychr_Psymv2_NC_023734(2),PHAGE_Entero_HK97_NC_002167(2),PHAGE_Ente…	6	0.1612	51.3

## Sheet: 36293
REGION	REGION_LENGTH	COMPLETENESS(score)	SPECIFIC_KEYWORD	REGION_POSITION	TRNA_NUM	TOTAL_PROTEIN_NUM	PHAGE_HIT_PROTEIN_NUM	HYPOTHETICAL_PROTEIN_NUM	PHAGE+HYPO_PROTEIN_PERCENTAGE	BACTERIAL_PROTEIN_NUM	ATT_SITE_SHOWUP	PHAGE_SPECIES_NUM	MOST_COMMON_PHAGE_NAME(hit_genes_count)	FIRST_MOST_COMMON_PHAGE_NUM	FIRST_MOST_COMMON_PHAGE_PERCENTAGE	GC_PERCENTAGE
---------------------------------------------------------------------------------------------------------------------------------------------------------------------------------------------------------------------------------------------------------------
1	45.1Kb	intact(150)	integrase,lysis,head,capsid,tail,fiber	717673-762781	0	54	47	7	1	0	yes	15	PHAGE_Entero_lambda_NC_001416(29),PHAGE_Entero_HK629_NC_019711(24),PHAGE_Entero_HK630_NC_019723(24),PHAGE_Entero_mEp237_NC_019704(13),PHAGE_Entero_HK225_NC_019717(12),PHAGE_Entero_BP_4795_NC_004813(10),PHAGE_Entero_933W_NC_000924(9),PHAGE_Entero_cdtI_NC_009514(8),PHAGE_Entero_N15_NC_001901(7),PHAGE_Entero_mEp460_NC_019716(7),PHAGE_Stx2_vB_EcoP_24B_NC_027984(6),PHAGE_Entero_phi80_NC_021190(6),PHAG…	29	0.537	50.8
2	54.2Kb	intact(150)	transposase,lysis,head,capsid,tail	988986-1043201	0	73	65	8	1	0	yes	28	PHAGE_Entero_lambda_NC_001416(22),PHAGE_Entero_HK629_NC_019711(18),PHAGE_Entero_HK630_NC_019723(18),PHAGE_Entero_BP_4795_NC_004813(12),PHAGE_Stx2_c_1717_NC_011357(12),PHAGE_Entero_N15_NC_001901(11),PHAGE_Entero_YYZ_2008_NC_011356(11),PHAGE_Escher_HK75_NC_016160(9),PHAGE_Phage_Gifsy_1_NC_010392(8),PHAGE_Entero_cdtI_NC_009514(8),PHAGE_Entero_HK225_NC_019717(7),PHAGE_Entero_HK106_NC_019768(7),PHAGE_…	23	0.3013	49.4
3	14.7Kb	incomplete(30)	transposase	1427028-1441740	0	25	19	6	1	0	no	11	PHAGE_Entero_BP_4795_NC_004813(6),PHAGE_Shigel_POCJ13_NC_025434(4),PHAGE_Stx2_c_86_NC_008464(4),PHAGE_Entero_YYZ_2008_NC_011356(4),PHAGE_Entero_VT2phi_272_NC_028656(3),PHAGE_Stx2_c_1717_NC_011357(3),PHAGE_Entero_mEp237_NC_019704(3),PHAGE_Entero_HK225_NC_019717(3),PHAGE_Entero_mEp460_NC_019716(3),PHAGE_Entero_lambda_NC_001416(2),PHAGE_Entero_SfV_NC_003444(2),PHAGE_Salmon_SP_058_NC_021772(2),PHAGE_…	7	0.24	50.2
4	11.8Kb	incomplete(40)	lysis,lysin,terminase	1445878-1457683	0	22	13	9	1	0	no	8	PHAGE_Entero_YYZ_2008_NC_011356(5),PHAGE_Entero_BP_4795_NC_004813(5),PHAGE_Stx2_c_1717_NC_011357(4),PHAGE_Stx2_c_86_NC_008464(3),PHAGE_Entero_VT2phi_272_NC_028656(3),PHAGE_Entero_N15_NC_001901(2),PHAGE_Entero_lambda_NC_001416(2),PHAGE_Entero_VT2_Sakai_NC_000902(2),PHAGE_Entero_HK630_NC_019723(2),PHAGE_Entero_HK225_NC_019717(2),PHAGE_Salmon_SE1_NC_011802(1),PHAGE_Entero_HK97_NC_002167(1),PHAGE_Ent…	6	0.2272	48.6
5	23.7Kb	intact(150)	head,capsid,tail	1541598-1565381	0	31	26	5	1	0	no	6	PHAGE_Entero_lambda_NC_001416(15),PHAGE_Entero_HK629_NC_019711(14),PHAGE_Entero_HK630_NC_019723(14),PHAGE_Entero_N15_NC_001901(11),PHAGE_Entero_YYZ_2008_NC_011356(7),PHAGE_Phage_Gifsy_1_NC_010392(7),PHAGE_Entero_HK225_NC_019717(6),PHAGE_Stx2_c_1717_NC_011357(5),PHAGE_Entero_mEp237_NC_019704(5),PHAGE_Entero_BP_4795_NC_004813(4),PHAGE_Entero_cdtI_NC_009514(4),PHAGE_Entero_phi80_NC_021190(2),PHAGE_E…	15	0.4838	53.6
6	96Kb	intact(150)	integrase,lysin,terminase,head,portal,tail,transposase	1666511-1762608	0	111	86	25	1	0	yes	27	PHAGE_Entero_BP_4795_NC_004813(35),PHAGE_Entero_YYZ_2008_NC_011356(33),PHAGE_Stx2_c_1717_NC_011357(25),PHAGE_Entero_phiP27_NC_003356(15),PHAGE_Entero_cdtI_NC_009514(12),PHAGE_Entero_mEp460_NC_019716(10),PHAGE_Shigel_POCJ13_NC_025434(6),PHAGE_Stx2_II_NC_004914(6),PHAGE_Entero_933W_NC_000924(6),PHAGE_Escher_TL_2011c_NC_019442(6),PHAGE_Escher_P13374_NC_018846(6),PHAGE_Entero_SfV_NC_003444(5),PHAGE_E…	35	0.3153	49.8
7	27Kb	intact(150)	transposase,lysin,terminase,portal,protease,tail	1799124-1826149	0	36	28	8	1	0	no	11	PHAGE_Entero_cdtI_NC_009514(12),PHAGE_Entero_mEp460_NC_019716(10),PHAGE_Entero_BP_4795_NC_004813(9),PHAGE_Entero_c_1_NC_019706(9),PHAGE_Entero_mEp213_NC_019720(8),PHAGE_Entero_YYZ_2008_NC_011356(8),PHAGE_Entero_lambda_NC_001416(7),PHAGE_Entero_HK629_NC_019711(6),PHAGE_Stx2_c_1717_NC_011357(6),PHAGE_Entero_HK630_NC_019723(6),PHAGE_Salmon_Fels_1_NC_010391(4),PHAGE_Phage_Gifsy_2_NC_010393(4),PHAGE_E…	12	0.3333	55.6
8	37.5Kb	intact(150)	tail,fiber,protease,portal,terminase,lysin	2120011-2157515	0	46	36	10	1	0	no	10	PHAGE_Entero_mEp460_NC_019716(24),PHAGE_Entero_cdtI_NC_009514(21),PHAGE_Salmon_Fels_1_NC_010391(9),PHAGE_Entero_lambda_NC_001416(8),PHAGE_Phage_Gifsy_1_NC_010392(8),PHAGE_Entero_c_1_NC_019706(8),PHAGE_Phage_Gifsy_2_NC_010393(8),PHAGE_Entero_HK629_NC_019711(6),PHAGE_Entero_mEp213_NC_019720(6),PHAGE_Entero_HK630_NC_019723(6),PHAGE_Entero_BP_4795_NC_004813(4),PHAGE_Entero_SfV_NC_003444(2),PHAGE_Stx2…	24	0.5217	50.1
9	39.7Kb	intact(150)	integrase,recombinase,portal,terminase,capsid,head,tail,lysin,plate,transposase	2309658-2349395	0	50	43	7	1	0	yes	8	PHAGE_Entero_P88_NC_026014(35),PHAGE_Salmon_SEN5_NC_028701(18),PHAGE_Salmon_SEN4_NC_029015(16),PHAGE_Salmon_RE_2010_NC_019488(6),PHAGE_Salmon_Fels_2_NC_010463(5),PHAGE_Entero_WPhi_NC_005056(4),PHAGE_Entero_fiAA91_ss_NC_022750(4),PHAGE_Erwini_ENT90_NC_019932(4),PHAGE_Ralsto_RSY1_NC_025115(4),PHAGE_Ralsto_RSA1_NC_009382(3),PHAGE_Entero_P2_NC_001895(3),PHAGE_Escher_pro483_NC_028943(3),PHAGE_Salmon_S…	36	0.7	51.6
10	45.3Kb	intact(150)	tail,protease,portal,terminase,lysin,integrase	2521389-2566725	0	60	52	8	1	0	yes	14	PHAGE_Entero_cdtI_NC_009514(19),PHAGE_Entero_phiP27_NC_003356(15),PHAGE_Entero_mEp460_NC_019716(15),PHAGE_Entero_BP_4795_NC_004813(14),PHAGE_Entero_YYZ_2008_NC_011356(12),PHAGE_Stx2_c_1717_NC_011357(9),PHAGE_Entero_c_1_NC_019706(9),PHAGE_Entero_mEp213_NC_019720(8),PHAGE_Entero_lambda_NC_001416(7),PHAGE_Entero_HK629_NC_019711(6),PHAGE_Salmon_Fels_1_NC_010391(6),PHAGE_Entero_HK630_NC_019723(6),PHAG…	21	0.3166	52.5
11	38.7Kb	intact(150)	transposase,tail,head,capsid,integrase	2648937-2687664	0	37	31	6	1	0	yes	14	PHAGE_Entero_lambda_NC_001416(15),PHAGE_Entero_HK629_NC_019711(13),PHAGE_Entero_HK630_NC_019723(13),PHAGE_Entero_N15_NC_001901(9),PHAGE_Entero_YYZ_2008_NC_011356(7),PHAGE_Entero_BP_4795_NC_004813(7),PHAGE_Phage_Gifsy_1_NC_010392(7),PHAGE_Stx2_c_1717_NC_011357(6),PHAGE_Entero_cdtI_NC_009514(5),PHAGE_Entero_HK225_NC_019717(5),PHAGE_Entero_mEp237_NC_019704(4),PHAGE_Phage_Gifsy_2_NC_010393(2),PHAGE_M…	15	0.4054	52.2
12	11.3Kb	incomplete(30)	integrase,capsid	2967059-2978403	0	17	6	11	1	0	yes	6	PHAGE_Staphy_phiN315_NC_004740(1),PHAGE_Entero_N15_NC_001901(1),PHAGE_Entero_P1_NC_005856(1),PHAGE_Mycoba_Minerva_NC_026584(1),PHAGE_Ralsto_RSY1_NC_025115(1),PHAGE_Staphy_23MRA_NC_028775(1),PHAGE_Entero_lambda_NC_001416(1),PHAGE_Stenot_S1_NC_011589(1),PHAGE_Mycoba_Oline_NC_023711(1),PHAGE_Entero_HK629_NC_019711(1),PHAGE_Staphy_phiBU01_NC_026016(1),PHAGE_Phage_Gifsy_1_NC_010392(1),PHAGE_Staphy_DW2…	1	0.0588	49.3
13	78.8Kb	intact(150)	tail,transposase,head,capsid,lysis,lysin	3003078-3081878	0	75	61	14	1	0	yes	25	PHAGE_Entero_lambda_NC_001416(27),PHAGE_Entero_HK629_NC_019711(22),PHAGE_Entero_HK630_NC_019723(21),PHAGE_Entero_BP_4795_NC_004813(14),PHAGE_Entero_933W_NC_000924(13),PHAGE_Stx2_vB_EcoP_24B_NC_027984(10),PHAGE_Stx2_c_1717_NC_011357(10),PHAGE_Entero_N15_NC_001901(10),PHAGE_Stx2_II_NC_004914(9),PHAGE_Entero_cdtI_NC_009514(9),PHAGE_Phage_Gifsy_1_NC_010392(7),PHAGE_Entero_HK225_NC_019717(7),PHAGE_Ent…	27	0.36	50
14	43.1Kb	intact(130)	integrase,tail,transposase,head,capsid,portal,terminase,lysis	3191013-3234196	0	65	61	4	1	0	yes	31	PHAGE_Salmon_HK620_NC_002730(19),PHAGE_Shigel_Sf6_NC_005344(18),PHAGE_Entero_Sf101_NC_027398(11),PHAGE_Entero_HK633_NC_019719(9),PHAGE_Entero_c_1_NC_019706(9),PHAGE_Entero_mEp235_NC_019708(7),PHAGE_Escher_HK75_NC_016160(7),PHAGE_Entero_HK446_NC_019714(7),PHAGE_Entero_HK106_NC_019768(7),PHAGE_Entero_IME10_NC_019501(6),PHAGE_Entero_HK544_NC_019767(6),PHAGE_Entero_HK140_NC_019710(6),PHAGE_Entero_933…	19	0.2923	46.5
15	57.2Kb	intact(150)	tail,plate,lysis,head,terminase,capsid,integrase	3503453-3560655	1	47	44	3	1	0	yes	7	PHAGE_Salmon_RE_2010_NC_019488(37),PHAGE_Salmon_Fels_2_NC_010463(37),PHAGE_Erwini_ENT90_NC_019932(14),PHAGE_Entero_186_NC_001317(14),PHAGE_Salmon_SEN1_NC_029003(12),PHAGE_Entero_PsP3_NC_005340(11),PHAGE_Salmon_SP_004_NC_021774(4),PHAGE_Ralsto_RSY1_NC_025115(4),PHAGE_Burkho_KS14_NC_015273(4),PHAGE_Ralsto_RSA1_NC_009382(3),PHAGE_Burkho_KS5_NC_015265(3),PHAGE_Salmon_SEN5_NC_028701(3),PHAGE_Escher_pr…	38	0.7872	49.7
16	47.5Kb	intact(150)	lysin,terminase,portal,protease,tail,integrase	5226659-5274216	0	64	56	8	1	0	yes	12	PHAGE_Entero_mEp460_NC_019716(40),PHAGE_Entero_cdtI_NC_009514(36),PHAGE_Entero_SfV_NC_003444(12),PHAGE_Entero_BP_4795_NC_004813(9),PHAGE_Phage_Gifsy_2_NC_010393(9),PHAGE_Shigel_SfII_NC_021857(9),PHAGE_Shigel_SfIV_NC_022749(8),PHAGE_Entero_HK629_NC_019711(8),PHAGE_Salmon_Fels_1_NC_010391(8),PHAGE_Stx2_c_1717_NC_011357(8),PHAGE_Entero_c_1_NC_019706(8),PHAGE_Salmon_ST64B_NC_004313(7),PHAGE_Entero_YY…	40	0.625	50.7
17	29.1Kb	incomplete(50)	integrase,transposase	5584343-5613494	0	36	29	7	1	0	yes	12	PHAGE_Entero_mEp460_NC_019716(16),PHAGE_Entero_SfV_NC_003444(14),PHAGE_Entero_cdtI_NC_009514(14),PHAGE_Shigel_SfII_NC_021857(11),PHAGE_Salmon_ST64B_NC_004313(10),PHAGE_Shigel_SfIV_NC_022749(8),PHAGE_Entero_phiP27_NC_003356(5),PHAGE_Shigel_Ss_VASD_NC_028685(4),PHAGE_Entero_BP_4795_NC_004813(4),PHAGE_Entero_YYZ_2008_NC_011356(4),PHAGE_Salmon_Fels_1_NC_010391(3),PHAGE_Escher_TL_2011c_NC_019442(2),PH…	17	0.4444	48.6
18	18.6Kb	incomplete(30)	lysis,integrase	5600587-5619279	0	18	13	5	1	0	yes	8	PHAGE_Entero_BP_4795_NC_004813(6),PHAGE_Stx2_vB_EcoP_24B_NC_027984(5),PHAGE_Entero_933W_NC_000924(4),PHAGE_Escher_TL_2011c_NC_019442(4),PHAGE_Stx2_c_1717_NC_011357(4),PHAGE_Escher_P13374_NC_018846(4),PHAGE_Entero_YYZ_2008_NC_011356(3),PHAGE_Shigel_Ss_VASD_NC_028685(2),PHAGE_Stx2_II_NC_004914(2),PHAGE_Entero_VT2phi_272_NC_028656(2),PHAGE_Escher_phi191_NC_028660(2),PHAGE_Entero_VT2_Sakai_NC_000902(…	6	0.3333	49.7
19	15.2Kb	intact(130)	terminase,head,portal,tail	5712916-5728134	0	16	16	0	1	0	no	1	PHAGE_Entero_BP_4795_NC_004813(16),PHAGE_Entero_YYZ_2008_NC_011356(15),PHAGE_Stx2_c_1717_NC_011357(13),PHAGE_Entero_HK446_NC_019714(3),PHAGE_Entero_mEpX1_NC_019709(3),PHAGE_Pseudo_PAJU2_NC_011373(2),PHAGE_Entero_lambda_NC_001416(2),PHAGE_Entero_mEp390_NC_019721(2),PHAGE_Entero_HK544_NC_019767(2),PHAGE_Escher_HK75_NC_016160(2),PHAGE_Entero_HK97_NC_002167(1),PHAGE_Xantho_OP1_NC_007709(1),PHAGE_Xant…	16	1	59.6
20	22.7Kb	intact(140)	transposase,terminase,head,portal,tail	5736396-5759121	0	30	21	9	1	0	no	6	PHAGE_Entero_BP_4795_NC_004813(17),PHAGE_Entero_YYZ_2008_NC_011356(16),PHAGE_Stx2_c_1717_NC_011357(14),PHAGE_Entero_HK446_NC_019714(2),PHAGE_Entero_lambda_NC_001416(2),PHAGE_Entero_mEpX1_NC_019709(2),PHAGE_Entero_mEp390_NC_019721(2),PHAGE_Escher_HK75_NC_016160(2),PHAGE_Entero_N15_NC_001901(2),PHAGE_Pseudo_PAJU2_NC_011373(2),PHAGE_Burkho_Bcep176_NC_007497(2),PHAGE_Cronob_vB_CsaM_GAP32_NC_019401(1)…	16	0.5666	57.4

## Sheet: 36348
REGION	REGION_LENGTH	COMPLETENESS(score)	SPECIFIC_KEYWORD	REGION_POSITION	TRNA_NUM	TOTAL_PROTEIN_NUM	PHAGE_HIT_PROTEIN_NUM	HYPOTHETICAL_PROTEIN_NUM	PHAGE+HYPO_PROTEIN_PERCENTAGE	BACTERIAL_PROTEIN_NUM	ATT_SITE_SHOWUP	PHAGE_SPECIES_NUM	MOST_COMMON_PHAGE_NAME(hit_genes_count)	FIRST_MOST_COMMON_PHAGE_NUM	FIRST_MOST_COMMON_PHAGE_PERCENTAGE	GC_PERCENTAGE
---------------------------------------------------------------------------------------------------------------------------------------------------------------------------------------------------------------------------------------------------------------
1	46.3Kb	intact(150)	integrase,lysis,head,capsid,tail,fiber	717276-763619	0	55	49	6	1	0	yes	15	PHAGE_Entero_lambda_NC_001416(29),PHAGE_Entero_HK629_NC_019711(24),PHAGE_Entero_HK630_NC_019723(24),PHAGE_Entero_mEp237_NC_019704(14),PHAGE_Entero_HK225_NC_019717(12),PHAGE_Entero_BP_4795_NC_004813(10),PHAGE_Entero_933W_NC_000924(9),PHAGE_Entero_cdtI_NC_009514(8),PHAGE_Entero_N15_NC_001901(7),PHAGE_Entero_mEp460_NC_019716(7),PHAGE_Stx2_vB_EcoP_24B_NC_027984(6),PHAGE_Entero_phi80_NC_021190(6),PHAG…	31	0.5272	50.8
2	45.7Kb	intact(150)	transposase,lysis,tail	989652-1035426	0	61	54	7	1	0	yes	27	PHAGE_Entero_BP_4795_NC_004813(13),PHAGE_Entero_lambda_NC_001416(12),PHAGE_Stx2_c_1717_NC_011357(12),PHAGE_Entero_YYZ_2008_NC_011356(11),PHAGE_Entero_HK629_NC_019711(9),PHAGE_Escher_HK75_NC_016160(9),PHAGE_Entero_cdtI_NC_009514(8),PHAGE_Entero_HK630_NC_019723(8),PHAGE_Entero_933W_NC_000924(7),PHAGE_Entero_HK106_NC_019768(6),PHAGE_Entero_HK140_NC_019710(6),PHAGE_Entero_HK633_NC_019719(6),PHAGE_Shi…	13	0.2131	48.3
3	46.5Kb	intact(150)	transposase,head,capsid,tail	1406068-1452592	0	50	34	16	1	0	yes	19	PHAGE_Entero_lambda_NC_001416(11),PHAGE_Entero_HK629_NC_019711(9),PHAGE_Entero_HK630_NC_019723(9),PHAGE_Entero_mEp237_NC_019704(8),PHAGE_Entero_HK225_NC_019717(8),PHAGE_Entero_N15_NC_001901(8),PHAGE_Phage_Gifsy_1_NC_010392(7),PHAGE_Entero_BP_4795_NC_004813(6),PHAGE_Entero_phi80_NC_021190(4),PHAGE_Stx2_c_86_NC_008464(4),PHAGE_Entero_YYZ_2008_NC_011356(4),PHAGE_Stx2_c_1717_NC_011357(3),PHAGE_Shigel…	11	0.22	49.5
4	14.4Kb	incomplete(30)	transposase	1458928-1473375	0	22	11	11	1	0	no	9	PHAGE_Entero_N15_NC_001901(2),PHAGE_Klebsi_phiKO2_NC_005857(2),PHAGE_Sodali_phiSG1_NC_007902(2),PHAGE_Cronob_ENT39118_NC_019934(2),PHAGE_Salmon_SEN1_NC_029003(1),PHAGE_Entero_P1_NC_005856(1),PHAGE_Salmon_RE_2010_NC_019488(1),PHAGE_Rueger_DSS3_P1_NC_025428(1),PHAGE_Vibrio_vB_VpaM_MAR_NC_019722(1),PHAGE_Halomo_phiHAP_1_NC_010342(1),PHAGE_Burkho_KS5_NC_015265(1),PHAGE_Mycoba_Fruitloop_NC_011288(1),P…	2	0.0909	52.5
5	67.3Kb	intact(150)	transposase,lysis,lysin,terminase,portal,protease,tail	1604289-1671681	0	93	80	13	1	0	no	20	PHAGE_Entero_P1_NC_005856(22),PHAGE_Entero_cdtI_NC_009514(19),PHAGE_Entero_mEp460_NC_019716(15),PHAGE_Entero_BP_4795_NC_004813(14),PHAGE_Entero_phiP27_NC_003356(14),PHAGE_Stx2_c_1717_NC_011357(12),PHAGE_Entero_YYZ_2008_NC_011356(11),PHAGE_Entero_c_1_NC_019706(9),PHAGE_Entero_mEp213_NC_019720(8),PHAGE_Entero_lambda_NC_001416(7),PHAGE_Entero_933W_NC_000924(7),PHAGE_Entero_HK629_NC_019711(6),PHAGE_S…	19	0.2365	50.8
6	84.9Kb	intact(130)	transposase,tail	1680125-1765027	0	96	80	16	1	0	no	9	PHAGE_Entero_P1_NC_005856(64),PHAGE_Entero_YYZ_2008_NC_011356(7),PHAGE_Entero_lambda_NC_001416(7),PHAGE_Entero_HK629_NC_019711(6),PHAGE_Stx2_c_1717_NC_011357(5),PHAGE_Entero_HK630_NC_019723(5),PHAGE_Entero_N15_NC_001901(4),PHAGE_Entero_cdtI_NC_009514(4),PHAGE_Entero_BP_4795_NC_004813(4),PHAGE_Escher_D108_NC_013594(3),PHAGE_Vibrio_12A4_NC_021068(3),PHAGE_Klebsi_phiKO2_NC_005857(3),PHAGE_Entero_Mu_…	63	0.6666	48.5
7	56.4Kb	intact(130)	integrase,transposase,terminase,portal,head,tail,plate,recombinase	1876128-1932581	0	61	53	8	1	0	yes	10	PHAGE_Salmon_SEN34_NC_028699(33),PHAGE_Entero_mEp237_NC_019704(21),PHAGE_Entero_HK225_NC_019717(13),PHAGE_Psychr_pOW20_A_NC_020841(8),PHAGE_Entero_phi80_NC_021190(8),PHAGE_Salmon_SPN3UB_NC_019545(7),PHAGE_Phage_Gifsy_2_NC_010393(7),PHAGE_Haemop_Aaphi23_NC_004827(6),PHAGE_Phage_Gifsy_1_NC_010392(6),PHAGE_Escher_HK639_NC_016158(6),PHAGE_Pectob_ZF40_NC_019522(4),PHAGE_Rhizob_RHEph06_NC_027296(4),PHA…	32	0.5409	51
8	56.5Kb	intact(150)	lysin,terminase,head,portal,tail,integrase,transposase	1935429-1992016	0	61	51	10	1	0	yes	14	PHAGE_Entero_BP_4795_NC_004813(32),PHAGE_Entero_YYZ_2008_NC_011356(31),PHAGE_Stx2_c_1717_NC_011357(23),PHAGE_Entero_cdtI_NC_009514(7),PHAGE_Entero_mEp460_NC_019716(5),PHAGE_Entero_lambda_NC_001416(4),PHAGE_Entero_HK446_NC_019714(3),PHAGE_Shigel_Ss_VASD_NC_028685(3),PHAGE_Escher_HK75_NC_016160(3),PHAGE_Stx2_c_86_NC_008464(3),PHAGE_Entero_VT2_Sakai_NC_000902(3),PHAGE_Stx2_vB_EcoP_24B_NC_027984(2),P…	33	0.5245	50.7
9	36.6Kb	intact(110)	tail,fiber,integrase	2268242-2304888	0	25	17	8	1	0	yes	9	PHAGE_Entero_mEp460_NC_019716(8),PHAGE_Entero_cdtI_NC_009514(8),PHAGE_Entero_lambda_NC_001416(7),PHAGE_Entero_HK629_NC_019711(5),PHAGE_Entero_HK630_NC_019723(5),PHAGE_Phage_Gifsy_1_NC_010392(4),PHAGE_Salmon_Fels_1_NC_010391(3),PHAGE_Phage_Gifsy_2_NC_010393(2),PHAGE_Entero_BP_4795_NC_004813(2),PHAGE_Escher_D108_NC_013594(1),PHAGE_Mannhe_vB_MhM_587AP1_NC_028898(1),PHAGE_Pseudo_PAJU2_NC_011373(1),PH…	8	0.32	51.7
10	36.3Kb	intact(150)	transposase,tail,protease,portal,terminase,envelope,lysin,integrase	2356153-2392529	0	45	32	13	1	0	yes	17	PHAGE_Entero_mEp460_NC_019716(14),PHAGE_Entero_cdtI_NC_009514(10),PHAGE_Entero_c_1_NC_019706(7),PHAGE_Entero_mEp213_NC_019720(6),PHAGE_Salmon_Fels_1_NC_010391(5),PHAGE_Entero_BP_4795_NC_004813(4),PHAGE_Phage_Gifsy_2_NC_010393(4),PHAGE_Entero_YYZ_2008_NC_011356(3),PHAGE_Shigel_SfIV_NC_022749(2),PHAGE_Entero_lambda_NC_001416(2),PHAGE_Entero_SfV_NC_003444(2),PHAGE_Entero_HK629_NC_019711(2),PHAGE_Ent…	14	0.3111	47.4
11	39.5Kb	intact(150)	integrase,recombinase,portal,terminase,capsid,head,tail,lysin,plate,transposase	2531237-2570830	0	51	43	8	1	0	yes	8	PHAGE_Entero_P88_NC_026014(35),PHAGE_Salmon_SEN5_NC_028701(18),PHAGE_Salmon_SEN4_NC_029015(16),PHAGE_Salmon_RE_2010_NC_019488(7),PHAGE_Salmon_Fels_2_NC_010463(6),PHAGE_Entero_fiAA91_ss_NC_022750(4),PHAGE_Erwini_ENT90_NC_019932(4),PHAGE_Ralsto_RSY1_NC_025115(4),PHAGE_Ralsto_RSA1_NC_009382(3),PHAGE_Entero_WPhi_NC_005056(3),PHAGE_Entero_P2_NC_001895(3),PHAGE_Escher_pro483_NC_028943(3),PHAGE_Salmon_S…	36	0.6862	51.5
12	37.4Kb	intact(150)	transposase,tail,head,capsid,lysin	2831202-2868667	0	47	37	10	1	0	no	13	PHAGE_Entero_lambda_NC_001416(16),PHAGE_Entero_HK629_NC_019711(14),PHAGE_Entero_HK630_NC_019723(14),PHAGE_Entero_BP_4795_NC_004813(12),PHAGE_Entero_YYZ_2008_NC_011356(12),PHAGE_Stx2_c_1717_NC_011357(10),PHAGE_Entero_N15_NC_001901(10),PHAGE_Phage_Gifsy_1_NC_010392(7),PHAGE_Entero_HK225_NC_019717(6),PHAGE_Entero_cdtI_NC_009514(6),PHAGE_Entero_mEp237_NC_019704(5),PHAGE_Stx2_c_86_NC_008464(3),PHAGE_E…	16	0.3404	51.7
13	11.3Kb	incomplete(30)	integrase,capsid	3166160-3177504	0	16	6	10	1	0	yes	6	PHAGE_Staphy_phiN315_NC_004740(1),PHAGE_Entero_N15_NC_001901(1),PHAGE_Entero_P1_NC_005856(1),PHAGE_Mycoba_Minerva_NC_026584(1),PHAGE_Ralsto_RSY1_NC_025115(1),PHAGE_Staphy_23MRA_NC_028775(1),PHAGE_Entero_lambda_NC_001416(1),PHAGE_Stenot_S1_NC_011589(1),PHAGE_Mycoba_Oline_NC_023711(1),PHAGE_Entero_HK629_NC_019711(1),PHAGE_Staphy_phiBU01_NC_026016(1),PHAGE_Phage_Gifsy_1_NC_010392(1),PHAGE_Staphy_DW2…	1	0.0625	49.3
14	47.7Kb	intact(100)	tail	3202178-3249958	0	25	21	4	1	0	yes	10	PHAGE_Entero_lambda_NC_001416(9),PHAGE_Entero_BP_4795_NC_004813(9),PHAGE_Entero_cdtI_NC_009514(7),PHAGE_Entero_HK630_NC_019723(7),PHAGE_Entero_HK629_NC_019711(6),PHAGE_Entero_YYZ_2008_NC_011356(5),PHAGE_Entero_mEp460_NC_019716(5),PHAGE_Stx2_vB_EcoP_24B_NC_027984(4),PHAGE_Stx2_c_1717_NC_011357(4),PHAGE_Entero_933W_NC_000924(4),PHAGE_Shigel_POCJ13_NC_025434(2),PHAGE_Stx2_c_86_NC_008464(2),PHAGE_Stx…	9	0.36	51.1
15	43.2Kb	intact(130)	integrase,tail,transposase,head,capsid,portal,terminase,lysis	3359172-3402419	0	67	59	8	1	0	yes	31	PHAGE_Shigel_Sf6_NC_005344(18),PHAGE_Salmon_HK620_NC_002730(17),PHAGE_Entero_Sf101_NC_027398(12),PHAGE_Entero_HK633_NC_019719(9),PHAGE_Entero_HK446_NC_019714(8),PHAGE_Entero_c_1_NC_019706(8),PHAGE_Entero_P22_NC_002371(7),PHAGE_Entero_mEp235_NC_019708(7),PHAGE_Entero_IME10_NC_019501(7),PHAGE_Escher_HK75_NC_016160(7),PHAGE_Entero_HK106_NC_019768(7),PHAGE_Entero_mEp213_NC_019720(6),PHAGE_Entero_HK54…	17	0.2686	46.6
16	35.4Kb	intact(120)	tail,plate,head,portal,terminase,lysis,lysin	3632069-3667494	0	45	39	6	1	0	no	12	PHAGE_Salmon_SEN34_NC_028699(24),PHAGE_Psychr_pOW20_A_NC_020841(8),PHAGE_Haemop_Aaphi23_NC_004827(8),PHAGE_Endosy_APSE_1_NC_000935(6),PHAGE_Bacter_APSE_2_NC_011551(6),PHAGE_Vibrio_vB_VchM_138_NC_019518(6),PHAGE_Shigel_SfIV_NC_022749(5),PHAGE_Vibrio_CP_T1_NC_019457(5),PHAGE_Entero_SfV_NC_003444(4),PHAGE_Bordet_BPP_1_NC_005357(4),PHAGE_Shigel_SfII_NC_021857(3),PHAGE_Xylell_Xfas53_NC_013599(3),PHAGE…	24	0.5333	50.4
17	57.2Kb	intact(150)	tail,plate,lysin,lysis,terminase,capsid,portal,integrase	3710988-3768189	0	46	44	2	1	0	yes	7	PHAGE_Salmon_Fels_2_NC_010463(37),PHAGE_Salmon_RE_2010_NC_019488(36),PHAGE_Entero_186_NC_001317(13),PHAGE_Salmon_SEN1_NC_029003(12),PHAGE_Erwini_ENT90_NC_019932(12),PHAGE_Entero_PsP3_NC_005340(11),PHAGE_Salmon_SP_004_NC_021774(4),PHAGE_Burkho_KS14_NC_015273(4),PHAGE_Burkho_KS5_NC_015265(4),PHAGE_Ralsto_RSY1_NC_025115(3),PHAGE_Salmon_SEN5_NC_028701(3),PHAGE_Escher_pro483_NC_028943(3),PHAGE_Entero_…	38	0.8043	49.6
18	47.4Kb	intact(150)	lysin,terminase,portal,protease,tail,integrase	5449891-5497358	0	66	57	9	1	0	yes	13	PHAGE_Entero_mEp460_NC_019716(39),PHAGE_Entero_cdtI_NC_009514(36),PHAGE_Entero_SfV_NC_003444(11),PHAGE_Entero_BP_4795_NC_004813(10),PHAGE_Salmon_Fels_1_NC_010391(9),PHAGE_Phage_Gifsy_2_NC_010393(9),PHAGE_Shigel_SfII_NC_021857(9),PHAGE_Shigel_SfIV_NC_022749(8),PHAGE_Entero_HK629_NC_019711(8),PHAGE_Stx2_c_1717_NC_011357(8),PHAGE_Entero_c_1_NC_019706(8),PHAGE_Salmon_ST64B_NC_004313(7),PHAGE_Entero_Y…	39	0.5909	50.6
19	59.4Kb	intact(150)	integrase,transposase,terminase,head,portal,tail	5807131-5866580	0	77	66	11	1	0	yes	22	PHAGE_Entero_BP_4795_NC_004813(32),PHAGE_Entero_YYZ_2008_NC_011356(24),PHAGE_Stx2_c_1717_NC_011357(20),PHAGE_Entero_mEp460_NC_019716(17),PHAGE_Entero_SfV_NC_003444(15),PHAGE_Entero_cdtI_NC_009514(15),PHAGE_Shigel_SfII_NC_021857(12),PHAGE_Stx2_vB_EcoP_24B_NC_027984(10),PHAGE_Salmon_ST64B_NC_004313(9),PHAGE_Shigel_SfIV_NC_022749(9),PHAGE_Entero_933W_NC_000924(9),PHAGE_Entero_lambda_NC_001416(6),PHA…	31	0.4155	50.4
20	52.9Kb	intact(150)	lysin,lysis,head,capsid,tail,transposase	5899006-5951972	0	75	65	10	1	0	no	15	PHAGE_Entero_lambda_NC_001416(19),PHAGE_Entero_HK629_NC_019711(17),PHAGE_Entero_HK630_NC_019723(15),PHAGE_Entero_N15_NC_001901(9),PHAGE_Entero_HK225_NC_019717(8),PHAGE_Entero_933W_NC_000924(8),PHAGE_Phage_Gifsy_1_NC_010392(7),PHAGE_Stx2_c_1717_NC_011357(7),PHAGE_Entero_mEp235_NC_019708(6),PHAGE_Entero_BP_4795_NC_004813(6),PHAGE_Entero_mEp237_NC_019704(6),PHAGE_Entero_SfI_NC_027339(6),PHAGE_Stx2_v…	41	0.2533	52
21	6Kb	questionable(80)	transposase,tail	5955823-5961856	0	10	7	3	1	0	no	3	PHAGE_Phage_Gifsy_1_NC_010392(4),PHAGE_Entero_mEp460_NC_019716(4),PHAGE_Salmon_Fels_1_NC_010391(4),PHAGE_Entero_cdtI_NC_009514(4),PHAGE_Phage_Gifsy_2_NC_010393(4),PHAGE_Stx2_c_1717_NC_011357(3),PHAGE_Entero_BP_4795_NC_004813(1)	4	0.4	57.3
22	10.8Kb	intact(150)	transposase,tail	5967870-5978750	0	21	18	3	1	0	no	5	PHAGE_Stx2_c_1717_NC_011357(4),PHAGE_Entero_HK97_NC_002167(2),PHAGE_Entero_HK106_NC_019768(2),PHAGE_Escher_pro483_NC_028943(2),PHAGE_Entero_c_1_NC_019706(1),PHAGE_Aeromo_vB_AsaM_56_NC_019527(1),PHAGE_Shigel_SfIV_NC_022749(1),PHAGE_Shigel_Ss_VASD_NC_028685(1),PHAGE_Escher_TL_2011b_NC_019445(1),PHAGE_Entero_BP_4795_NC_004813(1),PHAGE_Escher_TL_2011c_NC_019442(1),PHAGE_Shigel_POCJ13_NC_025434(1)	14	0.1904	62.7

## Sheet: 36493
REGION	REGION_LENGTH	COMPLETENESS(score)	SPECIFIC_KEYWORD	REGION_POSITION	TRNA_NUM	TOTAL_PROTEIN_NUM	PHAGE_HIT_PROTEIN_NUM	HYPOTHETICAL_PROTEIN_NUM	PHAGE+HYPO_PROTEIN_PERCENTAGE	BACTERIAL_PROTEIN_NUM	ATT_SITE_SHOWUP	PHAGE_SPECIES_NUM	MOST_COMMON_PHAGE_NAME(hit_genes_count)	FIRST_MOST_COMMON_PHAGE_NUM	FIRST_MOST_COMMON_PHAGE_PERCENTAGE	GC_PERCENTAGE
---------------------------------------------------------------------------------------------------------------------------------------------------------------------------------------------------------------------------------------------------------------
1	59Kb	intact(150)	transposase,lysis,head,capsid,tail	965177-1024230	0	75	63	12	1	0	yes	27	PHAGE_Entero_lambda_NC_001416(21),PHAGE_Entero_HK629_NC_019711(18),PHAGE_Entero_HK630_NC_019723(17),PHAGE_Entero_BP_4795_NC_004813(13),PHAGE_Stx2_c_1717_NC_011357(12),PHAGE_Entero_YYZ_2008_NC_011356(11),PHAGE_Entero_N15_NC_001901(10),PHAGE_Phage_Gifsy_1_NC_010392(8),PHAGE_Escher_HK75_NC_016160(8),PHAGE_Entero_HK225_NC_019717(8),PHAGE_Entero_cdtI_NC_009514(8),PHAGE_Entero_933W_NC_000924(7),PHAGE_E…	21	0.28	49.9
2	21.9Kb	incomplete(30)	integrase,recombinase	1148098-1170088	0	23	12	11	1	0	yes	10	PHAGE_Klebsi_phiKO2_NC_005857(2),PHAGE_Sodali_phiSG1_NC_007902(2),PHAGE_Entero_N15_NC_001901(2),PHAGE_Entero_P1_NC_005856(2),PHAGE_Cronob_ENT39118_NC_019934(2),PHAGE_Mycoba_Nerujay_NC_028928(1),PHAGE_Mycoba_MichelleMyBell_NC_023572(1),PHAGE_Vibrio_vB_VpaS_MAR10_NC_019713(1),PHAGE_Mycoba_Charlie_NC_023729(1),PHAGE_Mycoba_Violet_NC_023695(1),PHAGE_Halomo_phiHAP_1_NC_010342(1),PHAGE_Pseudo_YuA_NC_01…	2	0.0869	55.3
3	20.8Kb	intact(120)	integrase,tail,transposase	1210208-1231086	0	23	18	5	1	0	yes	7	PHAGE_Entero_YYZ_2008_NC_011356(9),PHAGE_Entero_BP_4795_NC_004813(8),PHAGE_Stx2_c_1717_NC_011357(7),PHAGE_Entero_cdtI_NC_009514(5),PHAGE_Entero_lambda_NC_001416(3),PHAGE_Entero_mEp460_NC_019716(2),PHAGE_Entero_HK97_NC_002167(1),PHAGE_Mannhe_vB_MhM_587AP1_NC_028898(1),PHAGE_Pseudo_PAJU2_NC_011373(1),PHAGE_Escher_PA2_NC_028449(1),PHAGE_Entero_mEp235_NC_019708(1),PHAGE_Entero_HK106_NC_019768(1),PHAG…	10	0.3913	47.3
4	37.5Kb	intact(150)	tail,fiber,protease,portal,terminase,lysin	1538629-1576181	0	49	37	12	1	0	no	10	PHAGE_Entero_mEp460_NC_019716(24),PHAGE_Entero_cdtI_NC_009514(21),PHAGE_Salmon_Fels_1_NC_010391(9),PHAGE_Entero_lambda_NC_001416(8),PHAGE_Phage_Gifsy_1_NC_010392(8),PHAGE_Entero_c_1_NC_019706(8),PHAGE_Phage_Gifsy_2_NC_010393(8),PHAGE_Entero_HK629_NC_019711(6),PHAGE_Entero_mEp213_NC_019720(6),PHAGE_Entero_HK630_NC_019723(6),PHAGE_Entero_BP_4795_NC_004813(4),PHAGE_Entero_SfV_NC_003444(2),PHAGE_Stx2…	25	0.4897	50.2
5	42.2Kb	intact(150)	integrase,recombinase,portal,terminase,capsid,head,tail,lysin,plate,transposase	1725762-1767993	0	56	47	9	1	0	yes	10	PHAGE_Entero_P88_NC_026014(34),PHAGE_Salmon_SEN5_NC_028701(19),PHAGE_Salmon_SEN4_NC_029015(17),PHAGE_Salmon_RE_2010_NC_019488(7),PHAGE_Salmon_Fels_2_NC_010463(6),PHAGE_Entero_fiAA91_ss_NC_022750(4),PHAGE_Erwini_ENT90_NC_019932(4),PHAGE_Ralsto_RSY1_NC_025115(4),PHAGE_Ralsto_RSA1_NC_009382(3),PHAGE_Entero_WPhi_NC_005056(3),PHAGE_Stx2_c_1717_NC_011357(3),PHAGE_Entero_P2_NC_001895(3),PHAGE_Escher_pro…	36	0.6071	51.9
6	42.4Kb	intact(150)	tail,head,capsid,lysin	1893185-1935664	0	56	44	12	1	0	yes	15	PHAGE_Entero_lambda_NC_001416(19),PHAGE_Entero_HK630_NC_019723(17),PHAGE_Entero_HK629_NC_019711(16),PHAGE_Entero_BP_4795_NC_004813(11),PHAGE_Entero_YYZ_2008_NC_011356(11),PHAGE_Entero_mEp237_NC_019704(9),PHAGE_Entero_HK225_NC_019717(9),PHAGE_Stx2_c_1717_NC_011357(8),PHAGE_Entero_phi80_NC_021190(5),PHAGE_Shigel_POCJ13_NC_025434(5),PHAGE_Entero_N15_NC_001901(5),PHAGE_Entero_cdtI_NC_009514(5),PHAGE_…	19	0.3392	52.6
7	25.2Kb	intact(110)	tail,head,portal,terminase,lysin	2305649-2330944	0	33	28	5	1	0	no	10	PHAGE_Entero_BP_4795_NC_004813(20),PHAGE_Entero_YYZ_2008_NC_011356(18),PHAGE_Stx2_c_1717_NC_011357(15),PHAGE_Entero_HK446_NC_019714(3),PHAGE_Escher_HK75_NC_016160(3),PHAGE_Stx2_c_86_NC_008464(3),PHAGE_Entero_VT2_Sakai_NC_000902(3),PHAGE_Stx2_vB_EcoP_24B_NC_027984(2),PHAGE_Entero_Min27_NC_010237(2),PHAGE_Shigel_Ss_VASD_NC_028685(2),PHAGE_Entero_mEpX1_NC_019709(2),PHAGE_Entero_mEp390_NC_019721(2),P…	18	0.606	54.6
8	35.1Kb	intact(150)	transposase,tail,protease,portal,terminase,lysin	2458847-2494007	0	45	38	7	1	0	no	14	PHAGE_Entero_YYZ_2008_NC_011356(11),PHAGE_Entero_BP_4795_NC_004813(11),PHAGE_Entero_cdtI_NC_009514(11),PHAGE_Stx2_c_1717_NC_011357(10),PHAGE_Entero_c_1_NC_019706(9),PHAGE_Entero_lambda_NC_001416(9),PHAGE_Entero_mEp213_NC_019720(8),PHAGE_Entero_mEp460_NC_019716(8),PHAGE_Entero_HK629_NC_019711(7),PHAGE_Entero_HK630_NC_019723(7),PHAGE_Salmon_Fels_1_NC_010391(6),PHAGE_Phage_Gifsy_2_NC_010393(5),PHAGE…	11	0.2444	52.8
9	27.1Kb	incomplete(20)	integrase	2489016-2516132	0	23	17	6	1	0	yes	11	PHAGE_Shigel_POCJ13_NC_025434(5),PHAGE_Salmon_SPN3UB_NC_019545(4),PHAGE_Salmon_SEN34_NC_028699(4),PHAGE_Escher_HK639_NC_016158(3),PHAGE_Phage_Gifsy_1_NC_010392(3),PHAGE_Phage_Gifsy_2_NC_010393(3),PHAGE_Stx2_vB_EcoP_24B_NC_027984(2),PHAGE_Entero_lambda_NC_001416(2),PHAGE_Entero_BP_4795_NC_004813(2),PHAGE_Pectob_ZF40_NC_019522(2),PHAGE_Entero_mEp237_NC_019704(2),PHAGE_Entero_933W_NC_000924(2),PHAGE…	5	0.2173	47.8
10	48Kb	intact(150)	tail,fiber,protease,portal,terminase,lysin,lysis,integrase	2555707-2603706	0	63	54	9	1	0	yes	18	PHAGE_Entero_cdtI_NC_009514(18),PHAGE_Entero_mEp460_NC_019716(16),PHAGE_Entero_phiP27_NC_003356(15),PHAGE_Entero_BP_4795_NC_004813(13),PHAGE_Entero_YYZ_2008_NC_011356(10),PHAGE_Entero_lambda_NC_001416(10),PHAGE_Entero_c_1_NC_019706(9),PHAGE_Entero_HK629_NC_019711(8),PHAGE_Entero_mEp213_NC_019720(8),PHAGE_Stx2_c_1717_NC_011357(7),PHAGE_Entero_HK630_NC_019723(7),PHAGE_Phage_Gifsy_2_NC_010393(6),PHA…	18	0.2857	51.7
11	11.4Kb	incomplete(30)	integrase,capsid	2974875-2986291	0	17	6	11	1	0	yes	6	PHAGE_Staphy_phiN315_NC_004740(1),PHAGE_Entero_N15_NC_001901(1),PHAGE_Entero_P1_NC_005856(1),PHAGE_Mycoba_Minerva_NC_026584(1),PHAGE_Ralsto_RSY1_NC_025115(1),PHAGE_Staphy_23MRA_NC_028775(1),PHAGE_Entero_lambda_NC_001416(1),PHAGE_Stenot_S1_NC_011589(1),PHAGE_Mycoba_Oline_NC_023711(1),PHAGE_Entero_HK629_NC_019711(1),PHAGE_Staphy_phiBU01_NC_026016(1),PHAGE_Phage_Gifsy_1_NC_010392(1),PHAGE_Staphy_DW2…	1	0.0588	49.4
12	79.4Kb	intact(150)	transposase,tail,head,capsid,lysis,lysin	3010966-3090365	0	74	61	13	1	0	yes	27	PHAGE_Entero_lambda_NC_001416(26),PHAGE_Entero_HK629_NC_019711(22),PHAGE_Entero_HK630_NC_019723(21),PHAGE_Entero_BP_4795_NC_004813(13),PHAGE_Entero_933W_NC_000924(12),PHAGE_Stx2_vB_EcoP_24B_NC_027984(10),PHAGE_Stx2_c_1717_NC_011357(10),PHAGE_Entero_N15_NC_001901(10),PHAGE_Stx2_II_NC_004914(9),PHAGE_Entero_cdtI_NC_009514(9),PHAGE_Phage_Gifsy_1_NC_010392(7),PHAGE_Entero_HK225_NC_019717(7),PHAGE_Ent…	26	0.3513	50
13	43.1Kb	intact(130)	integrase,tail,transposase,head,capsid,portal,terminase,lysis	3200021-3243204	0	66	59	7	1	0	yes	30	PHAGE_Shigel_Sf6_NC_005344(18),PHAGE_Salmon_HK620_NC_002730(18),PHAGE_Entero_Sf101_NC_027398(12),PHAGE_Entero_HK633_NC_019719(9),PHAGE_Entero_mEp235_NC_019708(8),PHAGE_Entero_HK446_NC_019714(8),PHAGE_Entero_IME10_NC_019501(7),PHAGE_Escher_HK75_NC_016160(7),PHAGE_Entero_HK106_NC_019768(7),PHAGE_Entero_c_1_NC_019706(7),PHAGE_Entero_P22_NC_002371(6),PHAGE_Entero_HK544_NC_019767(6),PHAGE_Endosy_APSE_…	18	0.2727	46.5
14	57.2Kb	intact(150)	tail,plate,lysis,head,terminase,capsid,integrase	3511518-3568721	0	44	42	2	1	0	yes	6	PHAGE_Salmon_RE_2010_NC_019488(37),PHAGE_Salmon_Fels_2_NC_010463(37),PHAGE_Entero_186_NC_001317(14),PHAGE_Erwini_ENT90_NC_019932(13),PHAGE_Salmon_SEN1_NC_029003(12),PHAGE_Entero_PsP3_NC_005340(11),PHAGE_Salmon_SP_004_NC_021774(4),PHAGE_Burkho_KS14_NC_015273(4),PHAGE_Ralsto_RSY1_NC_025115(3),PHAGE_Burkho_KS5_NC_015265(3),PHAGE_Salmon_SEN5_NC_028701(3),PHAGE_Escher_pro483_NC_028943(3),PHAGE_Ralsto_…	37	0.8409	49.6
15	11.5Kb	intact(107)	integrase,head	4752314-4763897	0	13	12	1	1	0	yes	3	PHAGE_Entero_P4_NC_001609(10),PHAGE_Entero_N15_NC_001901(1),PHAGE_Loktan_pCB2051_A_NC_020853(1),PHAGE_Serrat_Eta_NC_021563(1),PHAGE_Ralsto_RSY1_NC_025115(1),PHAGE_Salmon_SP_004_NC_021774(1),PHAGE_Erwini_phiEt88_NC_015295(1),PHAGE_Klebsi_phiKO2_NC_005857(1),PHAGE_Shewan_1/41_NC_025458(1),PHAGE_Stenot_S1_NC_011589(1),PHAGE_Bacill_phBC6A51_NC_004820(1),PHAGE_Entero_186_NC_001317(1),PHAGE_Yersin_PY54…	10	0.7692	47.5
16	28Kb	intact(150)	tail,plate,lysin,capsid,terminase,integrase	4950031-4978107	0	40	37	3	1	0	yes	5	PHAGE_Escher_pro483_NC_028943(31),PHAGE_Entero_fiAA91_ss_NC_022750(30),PHAGE_Entero_WPhi_NC_005056(28),PHAGE_Entero_P2_NC_001895(27),PHAGE_Yersin_L_413C_NC_004745(27),PHAGE_Escher_pro147_NC_028896(26),PHAGE_Salmon_SP_004_NC_021774(4),PHAGE_Salmon_Fels_2_NC_010463(2),PHAGE_Salmon_SEN5_NC_028701(2),PHAGE_Escher_D108_NC_013594(1),PHAGE_Entero_P1_NC_005856(1),PHAGE_Salmon_RE_2010_NC_019488(1),PHAGE_S…	30	0.775	53.4
17	51.6Kb	intact(150)	lysin,head,capsid,tail,integrase	5244069-5295735	0	74	56	18	1	0	yes	19	PHAGE_Entero_mEp460_NC_019716(18),PHAGE_Entero_HK629_NC_019711(17),PHAGE_Entero_lambda_NC_001416(16),PHAGE_Entero_HK630_NC_019723(16),PHAGE_Entero_cdtI_NC_009514(14),PHAGE_Entero_BP_4795_NC_004813(12),PHAGE_Stx2_c_1717_NC_011357(12),PHAGE_Entero_YYZ_2008_NC_011356(12),PHAGE_Entero_SfV_NC_003444(11),PHAGE_Entero_HK225_NC_019717(9),PHAGE_Shigel_SfII_NC_021857(9),PHAGE_Shigel_SfIV_NC_022749(8),PHAGE…	18	0.2432	49.9
18	14.1Kb	intact(117)	integrase,head	5580042-5594155	0	17	13	4	1	0	yes	3	PHAGE_Entero_P4_NC_001609(11),PHAGE_Entero_N15_NC_001901(1),PHAGE_Loktan_pCB2051_A_NC_020853(1),PHAGE_Escher_pro147_NC_028896(1),PHAGE_Serrat_Eta_NC_021563(1),PHAGE_Ralsto_RSY1_NC_025115(1),PHAGE_Salmon_SP_004_NC_021774(1),PHAGE_Klebsi_phiKO2_NC_005857(1),PHAGE_Shewan_1/41_NC_025458(1),PHAGE_Stenot_S1_NC_011589(1),PHAGE_Salmon_9NA_NC_025443(1),PHAGE_Entero_186_NC_001317(1),PHAGE_Yersin_PY54_NC_00…	11	0.647	49.2
19	48Kb	intact(140)	integrase,transposase,terminase,head,portal,tail	5615913-5663926	0	66	53	13	1	0	yes	18	PHAGE_Entero_BP_4795_NC_004813(25),PHAGE_Entero_YYZ_2008_NC_011356(20),PHAGE_Entero_mEp460_NC_019716(16),PHAGE_Stx2_c_1717_NC_011357(16),PHAGE_Entero_SfV_NC_003444(14),PHAGE_Entero_cdtI_NC_009514(14),PHAGE_Shigel_SfII_NC_021857(11),PHAGE_Salmon_ST64B_NC_004313(9),PHAGE_Shigel_SfIV_NC_022749(8),PHAGE_Entero_phiP27_NC_003356(6),PHAGE_Escher_phi191_NC_028660(6),PHAGE_Escher_P13374_NC_018846(6),PHAGE…	24	0.3787	50.3
20	17.2Kb	intact(150)	tail,transposase	5741923-5759124	0	27	18	9	1	0	no	6	PHAGE_Entero_lambda_NC_001416(6),PHAGE_Entero_HK629_NC_019711(6),PHAGE_Entero_HK630_NC_019723(6),PHAGE_Entero_mEp460_NC_019716(4),PHAGE_Entero_cdtI_NC_009514(4),PHAGE_Entero_HK97_NC_002167(2),PHAGE_Shigel_SfIV_NC_022749(2),PHAGE_Entero_HK106_NC_019768(2),PHAGE_Salisa_1_NC_017983(1),PHAGE_Entero_c_1_NC_019706(1),PHAGE_Phage_Gifsy_2_NC_010393(1),PHAGE_Cellul_phi4:1_NC_021788(1),PHAGE_Vibrio_12A4_NC…	12	0.2222	60.7

## Sheet: 36708
REGION	REGION_LENGTH	COMPLETENESS(score)	SPECIFIC_KEYWORD	REGION_POSITION	TRNA_NUM	TOTAL_PROTEIN_NUM	PHAGE_HIT_PROTEIN_NUM	HYPOTHETICAL_PROTEIN_NUM	PHAGE+HYPO_PROTEIN_PERCENTAGE	BACTERIAL_PROTEIN_NUM	ATT_SITE_SHOWUP	PHAGE_SPECIES_NUM	MOST_COMMON_PHAGE_NAME(hit_genes_count)	FIRST_MOST_COMMON_PHAGE_NUM	FIRST_MOST_COMMON_PHAGE_PERCENTAGE	GC_PERCENTAGE
---------------------------------------------------------------------------------------------------------------------------------------------------------------------------------------------------------------------------------------------------------------
1	50.1Kb	intact(150)	integrase,lysis,transposase,head,capsid,tail,fiber	964620-1014806	0	60	54	6	1	0	yes	16	PHAGE_Entero_lambda_NC_001416(28),PHAGE_Entero_HK629_NC_019711(23),PHAGE_Entero_HK630_NC_019723(23),PHAGE_Entero_mEp237_NC_019704(15),PHAGE_Entero_BP_4795_NC_004813(13),PHAGE_Entero_HK225_NC_019717(12),PHAGE_Entero_933W_NC_000924(9),PHAGE_Entero_cdtI_NC_009514(9),PHAGE_Stx2_vB_EcoP_24B_NC_027984(6),PHAGE_Entero_phi80_NC_021190(6),PHAGE_Stx2_c_1717_NC_011357(6),PHAGE_Entero_N15_NC_001901(6),PHAGE_…	31	0.4666	50.9
2	53.2Kb	intact(150)	lysis,head,capsid,transposase,tail	1242838-1296050	0	75	64	11	1	0	yes	26	PHAGE_Entero_lambda_NC_001416(15),PHAGE_Entero_BP_4795_NC_004813(13),PHAGE_Stx2_c_1717_NC_011357(13),PHAGE_Entero_HK630_NC_019723(13),PHAGE_Entero_HK629_NC_019711(12),PHAGE_Escher_HK75_NC_016160(9),PHAGE_Entero_N15_NC_001901(9),PHAGE_Entero_933W_NC_000924(8),PHAGE_Entero_YYZ_2008_NC_011356(7),PHAGE_Entero_HK106_NC_019768(7),PHAGE_Entero_HK633_NC_019719(7),PHAGE_Entero_cdtI_NC_009514(6),PHAGE_Ente…	17	0.2	50.3
3	44.9Kb	intact(150)	terminase,head,portal,tail	1522086-1567064	0	78	60	18	1	0	yes	25	PHAGE_Entero_BP_4795_NC_004813(27),PHAGE_Entero_YYZ_2008_NC_011356(19),PHAGE_Stx2_c_1717_NC_011357(17),PHAGE_Escher_PA2_NC_028449(7),PHAGE_Entero_VT2phi_272_NC_028656(7),PHAGE_Escher_P13374_NC_018846(6),PHAGE_Entero_cdtI_NC_009514(5),PHAGE_Escher_phage_NC_004913(5),PHAGE_Entero_933W_NC_000924(5),PHAGE_Escher_TL_2011c_NC_019442(5),PHAGE_Stx2_II_NC_004914(4),PHAGE_Entero_mEp460_NC_019716(4),PHAGE_E…	29	0.3461	51.6
4	68.7Kb	intact(120)	integrase,recombinase,lysis,terminase,portal,tail	1602159-1670950	0	72	71	1	1	0	yes	8	PHAGE_Escher_P13374_NC_018846(62),PHAGE_Entero_VT2phi_272_NC_028656(38),PHAGE_Shigel_Ss_VASD_NC_028685(36),PHAGE_Escher_TL_2011c_NC_019442(35),PHAGE_Escher_phi191_NC_028660(32),PHAGE_Escher_PA2_NC_028449(24),PHAGE_Entero_933W_NC_000924(22),PHAGE_Entero_VT2_Sakai_NC_000902(21),PHAGE_Stx2_vB_EcoP_24B_NC_027984(18),PHAGE_Stx2_II_NC_004914(18),PHAGE_Entero_Min27_NC_010237(7),PHAGE_Shigel_POCJ13_NC_02…	62	0.8611	50.7
5	9.8Kb	questionable(70)	transposase	1710017-1719857	0	15	8	7	1	0	no	3	PHAGE_Stx2_c_1717_NC_011357(3),PHAGE_Clostr_phiCD38_2_NC_015568(1),PHAGE_Clostr_phiCD111_NC_028905(1),PHAGE_Clostr_phiCD146_NC_028958(1),PHAGE_Escher_PA2_NC_028449(1),PHAGE_Escher_phi191_NC_028660(1),PHAGE_Escher_P13374_NC_018846(1),PHAGE_Entero_BP_4795_NC_004813(1),PHAGE_Escher_TL_2011c_NC_019442(1),PHAGE_Entero_VT2phi_272_NC_028656(1)	6	0.2	49.4
6	40Kb	intact(110)	integrase,lysis,tail	1865015-1905113	0	52	39	13	1	0	yes	23	PHAGE_Entero_YYZ_2008_NC_011356(12),PHAGE_Entero_BP_4795_NC_004813(12),PHAGE_Stx2_c_1717_NC_011357(9),PHAGE_Entero_mEp460_NC_019716(5),PHAGE_Entero_cdtI_NC_009514(5),PHAGE_Stx2_II_NC_004914(4),PHAGE_Entero_VT2_Sakai_NC_000902(4),PHAGE_Entero_933W_NC_000924(4),PHAGE_Entero_SfV_NC_003444(3),PHAGE_Shigel_POCJ13_NC_025434(3),PHAGE_Entero_HK97_NC_002167(3),PHAGE_Escher_phage_NC_004913(3),PHAGE_Entero_…	13	0.2307	51.2
7	10.8Kb	incomplete(50)	integrase,head,terminase	1908087-1918946	0	17	7	10	1	0	yes	5	PHAGE_Entero_lambda_NC_001416(3),PHAGE_Entero_HK630_NC_019723(3),PHAGE_Entero_N15_NC_001901(2),PHAGE_Entero_HK629_NC_019711(2),PHAGE_Entero_phi80_NC_021190(2),PHAGE_Entero_mEp237_NC_019704(2),PHAGE_Entero_HK225_NC_019717(2),PHAGE_Staphy_phiN315_NC_004740(1),PHAGE_Mycoba_Phipps_NC_028942(1),PHAGE_Salmon_SP_076_NC_021782(1),PHAGE_Mycoba_Minerva_NC_026584(1),PHAGE_Pseudo_F10_NC_007805(1),PHAGE_Shige…	3	0.1764	49.5
8	61.5Kb	intact(150)	integrase,lysin,tail,transposase	2014568-2076122	0	68	48	20	1	0	yes	20	PHAGE_Entero_BP_4795_NC_004813(15),PHAGE_Entero_YYZ_2008_NC_011356(15),PHAGE_Stx2_c_1717_NC_011357(13),PHAGE_Entero_cdtI_NC_009514(6),PHAGE_Entero_mEp460_NC_019716(5),PHAGE_Entero_lambda_NC_001416(4),PHAGE_Stx2_c_86_NC_008464(4),PHAGE_Escher_PA2_NC_028449(3),PHAGE_Shigel_Ss_VASD_NC_028685(3),PHAGE_Entero_VT2phi_272_NC_028656(3),PHAGE_Shigel_POCJ13_NC_025434(3),PHAGE_Escher_TL_2011c_NC_019442(3),P…	16	0.2205	49
9	40.3Kb	intact(150)	integrase,lysis,terminase,head,portal,tail	2173028-2213410	0	55	48	7	1	0	yes	20	PHAGE_Entero_lambda_NC_001416(19),PHAGE_Entero_HK630_NC_019723(18),PHAGE_Entero_HK629_NC_019711(16),PHAGE_Entero_YYZ_2008_NC_011356(12),PHAGE_Entero_HK225_NC_019717(11),PHAGE_Stx2_c_1717_NC_011357(10),PHAGE_Entero_mEp237_NC_019704(8),PHAGE_Entero_N15_NC_001901(8),PHAGE_Entero_BP_4795_NC_004813(6),PHAGE_Shigel_POCJ13_NC_025434(6),PHAGE_Entero_phi80_NC_021190(5),PHAGE_Entero_933W_NC_000924(5),PHAGE…	19	0.3454	53.1
10	37.7Kb	intact(150)	tail,fiber,protease,portal,terminase,envelope,lysin	2412997-2450787	0	46	38	8	1	0	no	10	PHAGE_Entero_mEp460_NC_019716(24),PHAGE_Entero_cdtI_NC_009514(21),PHAGE_Entero_lambda_NC_001416(9),PHAGE_Salmon_Fels_1_NC_010391(9),PHAGE_Phage_Gifsy_1_NC_010392(8),PHAGE_Entero_c_1_NC_019706(8),PHAGE_Phage_Gifsy_2_NC_010393(8),PHAGE_Entero_HK629_NC_019711(7),PHAGE_Entero_HK630_NC_019723(7),PHAGE_Entero_mEp213_NC_019720(6),PHAGE_Entero_BP_4795_NC_004813(4),PHAGE_Entero_SfV_NC_003444(2),PHAGE_Stx2…	24	0.5217	49.9
11	33.4Kb	incomplete(60)	transposase,integrase	2445507-2478906	0	24	14	10	1	0	yes	12	PHAGE_Entero_BP_4795_NC_004813(3),PHAGE_Stx2_c_1717_NC_011357(3),PHAGE_Entero_mEp235_NC_019708(2),PHAGE_Entero_YYZ_2008_NC_011356(2),PHAGE_Entero_P22_NC_002371(1),PHAGE_Phage_Gifsy_2_NC_010393(1),PHAGE_Salmon_g341c_NC_013059(1),PHAGE_Salmon_ST64B_NC_004313(1),PHAGE_Salmon_vB_SemP_Emek_NC_018275(1),PHAGE_Entero_933W_NC_000924(1),PHAGE_Staphy_96_NC_007057(1),PHAGE_Erwini_PEp14_NC_016767(1),PHAGE_Sh…	3	0.125	47.9
12	27Kb	questionable(90)	terminase,head,portal,integrase	2475682-2502744	0	27	14	13	1	0	yes	10	PHAGE_Shigel_SfIV_NC_022749(5),PHAGE_Shigel_SfII_NC_021857(5),PHAGE_Salmon_ST64B_NC_004313(3),PHAGE_Entero_SfV_NC_003444(3),PHAGE_Geobac_E2_NC_009552(2),PHAGE_Bacill_phIS3501_NC_019502(2),PHAGE_Entero_phiP27_NC_003356(2),PHAGE_Bacill_phi105_NC_004167(2),PHAGE_Entero_SfI_NC_027339(2),PHAGE_Entero_EFRM31_NC_015270(1),PHAGE_Entero_P4_NC_001609(1),PHAGE_Bacill_WBeta_NC_007734(1),PHAGE_Acinet_Acj61_NC…	5	0.1851	51
13	38.4Kb	intact(150)	integrase,recombinase,portal,terminase,capsid,head,tail,lysin,plate	2621539-2659963	0	50	43	7	1	0	yes	7	PHAGE_Entero_P88_NC_026014(37),PHAGE_Salmon_SEN5_NC_028701(18),PHAGE_Salmon_SEN4_NC_029015(16),PHAGE_Salmon_RE_2010_NC_019488(7),PHAGE_Salmon_Fels_2_NC_010463(6),PHAGE_Entero_WPhi_NC_005056(4),PHAGE_Entero_fiAA91_ss_NC_022750(4),PHAGE_Erwini_ENT90_NC_019932(4),PHAGE_Ralsto_RSY1_NC_025115(4),PHAGE_Ralsto_RSA1_NC_009382(3),PHAGE_Entero_P2_NC_001895(3),PHAGE_Escher_pro483_NC_028943(3),PHAGE_Salmon_S…	37	0.74	51.7
14	54.6Kb	intact(150)	tail,head,capsid,lysis,lysin,transposase	2774599-2829247	0	67	60	7	1	0	yes	24	PHAGE_Entero_lambda_NC_001416(19),PHAGE_Entero_HK630_NC_019723(17),PHAGE_Entero_HK629_NC_019711(16),PHAGE_Entero_BP_4795_NC_004813(14),PHAGE_Stx2_c_1717_NC_011357(14),PHAGE_Entero_mEp237_NC_019704(13),PHAGE_Entero_HK225_NC_019717(12),PHAGE_Entero_YYZ_2008_NC_011356(12),PHAGE_Entero_phi80_NC_021190(6),PHAGE_Shigel_POCJ13_NC_025434(5),PHAGE_Entero_N15_NC_001901(5),PHAGE_Phage_Gifsy_2_NC_010393(5),P…	19	0.2835	52.1
15	71.7Kb	intact(150)	tail,head,capsid,terminase,lysis,lysin	3288741-3360488	0	66	56	10	1	0	yes	22	PHAGE_Entero_lambda_NC_001416(27),PHAGE_Entero_HK629_NC_019711(21),PHAGE_Entero_HK630_NC_019723(20),PHAGE_Entero_BP_4795_NC_004813(15),PHAGE_Entero_933W_NC_000924(13),PHAGE_Stx2_vB_EcoP_24B_NC_027984(10),PHAGE_Stx2_c_1717_NC_011357(10),PHAGE_Entero_N15_NC_001901(10),PHAGE_Entero_YYZ_2008_NC_011356(9),PHAGE_Entero_cdtI_NC_009514(9),PHAGE_Entero_HK225_NC_019717(8),PHAGE_Entero_mEp235_NC_019708(7),P…	28	0.409	50.2
16	60.8Kb	intact(150)	integrase,tail,injection,head,capsid,portal,terminase,lysis,transposase	3466461-3527310	0	70	61	9	1	0	yes	30	PHAGE_Shigel_Sf6_NC_005344(20),PHAGE_Salmon_HK620_NC_002730(18),PHAGE_Entero_Sf101_NC_027398(13),PHAGE_Entero_HK446_NC_019714(12),PHAGE_Entero_HK633_NC_019719(7),PHAGE_Entero_P22_NC_002371(6),PHAGE_Endosy_APSE_1_NC_000935(6),PHAGE_Entero_IME10_NC_019501(6),PHAGE_Entero_mEp213_NC_019720(6),PHAGE_Bacter_APSE_2_NC_011551(6),PHAGE_Entero_HK106_NC_019768(6),PHAGE_Entero_HK544_NC_019767(6),PHAGE_Entero…	19	0.2857	46.4
17	39.3Kb	intact(140)	tail,plate,head,portal,terminase,lysis,lysin	3756132-3795528	0	52	41	11	1	0	no	15	PHAGE_Salmon_SEN34_NC_028699(23),PHAGE_Psychr_pOW20_A_NC_020841(8),PHAGE_Haemop_Aaphi23_NC_004827(8),PHAGE_Endosy_APSE_1_NC_000935(6),PHAGE_Bacter_APSE_2_NC_011551(6),PHAGE_Vibrio_vB_VchM_138_NC_019518(6),PHAGE_Shigel_SfIV_NC_022749(5),PHAGE_Entero_SfV_NC_003444(4),PHAGE_Bordet_BPP_1_NC_005357(4),PHAGE_Vibrio_CP_T1_NC_019457(4),PHAGE_Bdello_phi1422_NC_019525(3),PHAGE_Shigel_SfII_NC_021857(3),PHAG…	23	0.4423	49.3
18	20.3Kb	incomplete(30)	integrase	3853601-3873960	0	28	24	4	1	0	yes	9	PHAGE_Entero_SfV_NC_003444(12),PHAGE_Entero_mEp460_NC_019716(12),PHAGE_Entero_cdtI_NC_009514(11),PHAGE_Shigel_SfIV_NC_022749(8),PHAGE_Salmon_ST64B_NC_004313(7),PHAGE_Shigel_SfII_NC_021857(7),PHAGE_Shigel_Ss_VASD_NC_028685(6),PHAGE_Escher_PA2_NC_028449(3),PHAGE_Entero_VT2phi_272_NC_028656(3),PHAGE_Entero_c_1_NC_019706(2),PHAGE_Stx2_vB_EcoP_24B_NC_027984(2),PHAGE_Entero_YYZ_2008_NC_011356(2),PHAGE_…	14	0.4285	45.8
19	28.1Kb	incomplete(40)	integrase,tail	4595336-4623450	0	14	11	3	1	0	yes	6	PHAGE_Entero_YYZ_2008_NC_011356(7),PHAGE_Stx2_c_1717_NC_011357(7),PHAGE_Entero_BP_4795_NC_004813(6),PHAGE_Entero_cdtI_NC_009514(5),PHAGE_Entero_lambda_NC_001416(2),PHAGE_Entero_mEp460_NC_019716(2),PHAGE_Entero_P1_NC_005856(1),PHAGE_Phage_Gifsy_2_NC_010393(1),PHAGE_Stx2_II_NC_004914(1),PHAGE_Strept_315.1_NC_004584(1),PHAGE_Entero_HK629_NC_019711(1),PHAGE_Marino_P12026_NC_018269(1),PHAGE_Escher_TL_…	6	0.5	51.8
20	14Kb	intact(107)	transposase,head,integrase	5304931-5318931	0	19	15	4	1	0	yes	4	PHAGE_Entero_P4_NC_001609(10),PHAGE_Stx2_c_1717_NC_011357(3),PHAGE_Strept_858_NC_010353(1),PHAGE_Strept_YMC_2011_NC_018285(1),PHAGE_Shigel_Sf6_NC_005344(1),PHAGE_Loktan_pCB2051_A_NC_020853(1),PHAGE_Entero_N15_NC_001901(1),PHAGE_Salmon_SP_004_NC_021774(1),PHAGE_Ralsto_RSY1_NC_025115(1),PHAGE_Serrat_Eta_NC_021563(1),PHAGE_Erwini_phiEt88_NC_015295(1),PHAGE_Mycoba_Phaedrus_NC_011057(1),PHAGE_Klebsi_p…	10	0.5263	49.9
21	24.9Kb	questionable(70)	transposase,recombinase	5588544-5613530	0	45	28	17	1	0	no	14	PHAGE_Entero_mEp460_NC_019716(10),PHAGE_Entero_SfV_NC_003444(6),PHAGE_Entero_cdtI_NC_009514(6),PHAGE_Salmon_ST64B_NC_004313(5),PHAGE_Shigel_SfIV_NC_022749(4),PHAGE_Shigel_SfII_NC_021857(4),PHAGE_Entero_mEp235_NC_019708(3),PHAGE_Klebsi_phiKO2_NC_005857(3),PHAGE_Pectob_ZF40_NC_019522(3),PHAGE_Entero_N15_NC_001901(3),PHAGE_Entero_P1_NC_005856(3),PHAGE_Yersin_PY54_NC_005069(3),PHAGE_Entero_mEp390_NC_…	10	0.2222	50.1
22	92.9Kb	intact(150)	tail,plate,head,portal,terminase,lysin,lysis	5728779-5821708	0	121	93	28	1	0	no	13	PHAGE_Entero_BP_4795_NC_004813(29),PHAGE_Entero_YYZ_2008_NC_011356(26),PHAGE_Stx2_c_1717_NC_011357(21),PHAGE_Entero_cdtI_NC_009514(7),PHAGE_Entero_P1_NC_005856(6),PHAGE_Escher_HK75_NC_016160(4),PHAGE_Entero_HK446_NC_019714(4),PHAGE_Entero_lambda_NC_001416(4),PHAGE_Pseudo_PAJU2_NC_011373(4),PHAGE_Entero_mEpX1_NC_019709(3),PHAGE_Microc_MaMV_DC_NC_029002(2),PHAGE_Entero_mEp460_NC_019716(2),PHAGE_Cro…	76	0.2396	54.2
23	44.6Kb	intact(110)	integrase,tail	5823989-5868652	0	35	22	13	1	0	yes	7	PHAGE_Entero_BP_4795_NC_004813(7),PHAGE_Entero_YYZ_2008_NC_011356(7),PHAGE_Stx2_c_1717_NC_011357(6),PHAGE_Entero_lambda_NC_001416(3),PHAGE_Entero_mEp460_NC_019716(3),PHAGE_Entero_cdtI_NC_009514(3),PHAGE_Salmon_Fels_1_NC_010391(2),PHAGE_Escher_phage_NC_004913(2),PHAGE_Escher_PA2_NC_028449(1),PHAGE_Erwini_phiEt88_NC_015295(1),PHAGE_Shigel_SfIV_NC_022749(1),PHAGE_Entero_HK022_NC_002166(1),PHAGE_Ente…	12	0.2	56.9
24	20Kb	incomplete(30)	lysin	5865652-5885702	0	29	22	7	1	0	no	5	PHAGE_Entero_P1_NC_005856(9),PHAGE_Entero_933W_NC_000924(4),PHAGE_Stx2_vB_EcoP_24B_NC_027984(4),PHAGE_Stx2_II_NC_004914(4),PHAGE_Entero_Min27_NC_010237(3),PHAGE_Entero_BP_4795_NC_004813(3),PHAGE_Escher_TL_2011c_NC_019442(2),PHAGE_Entero_VT2_Sakai_NC_000902(2),PHAGE_Stx2_c_1717_NC_011357(2),PHAGE_Burkho_Bcep22_NC_005262(1),PHAGE_Salmon_SP_076_NC_021782(1),PHAGE_Vibrio_12A4_NC_021068(1),PHAGE_Vibri…	10	0.3103	51.9

## Sheet: DEC9A
REGION	REGION_LENGTH	COMPLETENESS(score)	SPECIFIC_KEYWORD	REGION_POSITION	TRNA_NUM	TOTAL_PROTEIN_NUM	PHAGE_HIT_PROTEIN_NUM	HYPOTHETICAL_PROTEIN_NUM	PHAGE+HYPO_PROTEIN_PERCENTAGE	BACTERIAL_PROTEIN_NUM	ATT_SITE_SHOWUP	PHAGE_SPECIES_NUM	MOST_COMMON_PHAGE_NAME(hit_genes_count)	FIRST_MOST_COMMON_PHAGE_NUM	FIRST_MOST_COMMON_PHAGE_PERCENTAGE	GC_PERCENTAGE
---------------------------------------------------------------------------------------------------------------------------------------------------------------------------------------------------------------------------------------------------------------
1	28.6Kb	incomplete(30)	integrase,terminase	853136-881813	0	39	32	7	1	0	yes	21	PHAGE_Escher_HK75_NC_016160(7),PHAGE_Entero_933W_NC_000924(7),PHAGE_Entero_BP_4795_NC_004813(6),PHAGE_Stx2_c_1717_NC_011357(6),PHAGE_Entero_HK633_NC_019719(6),PHAGE_Entero_lambda_NC_001416(5),PHAGE_Entero_HK629_NC_019711(5),PHAGE_Shigel_Sf6_NC_005344(4),PHAGE_Entero_HK446_NC_019714(4),PHAGE_Entero_mEpX1_NC_019709(4),PHAGE_Entero_HK106_NC_019768(4),PHAGE_Entero_HK140_NC_019710(4),PHAGE_Stx2_c_86_N…	7	0.1794	45.1
2	11.9Kb	incomplete(10)	NA	1074896-1086799	0	19	13	6	1	0	no	7	PHAGE_Entero_cdtI_NC_009514(4),PHAGE_Entero_SfV_NC_003444(3),PHAGE_Entero_mEp460_NC_019716(3),PHAGE_Shigel_SfII_NC_021857(3),PHAGE_Stx2_c_1717_NC_011357(3),PHAGE_Stx2_c_86_NC_008464(2),PHAGE_Shigel_SfIV_NC_022749(2),PHAGE_Entero_YYZ_2008_NC_011356(2),PHAGE_Entero_BP_4795_NC_004813(2),PHAGE_Entero_VT2phi_272_NC_028656(2),PHAGE_Bacter_APSE_2_NC_011551(1),PHAGE_Salmon_SE1_NC_011802(1),PHAGE_Salmon_S…	5	0.2105	47
3	14.5Kb	questionable(70)	terminase,head,portal	1088457-1102971	0	21	17	4	1	0	no	6	PHAGE_Entero_BP_4795_NC_004813(11),PHAGE_Stx2_c_1717_NC_011357(8),PHAGE_Entero_YYZ_2008_NC_011356(7),PHAGE_Stx2_vB_EcoP_24B_NC_027984(4),PHAGE_Entero_933W_NC_000924(4),PHAGE_Escher_P13374_NC_018846(4),PHAGE_Escher_TL_2011c_NC_019442(3),PHAGE_Escher_phi191_NC_028660(3),PHAGE_Entero_VT2phi_272_NC_028656(2),PHAGE_Stx2_II_NC_004914(2),PHAGE_Burkho_Bcep176_NC_007497(2),PHAGE_Entero_VT2_Sakai_NC_000902…	12	0.5238	54.3
4	27Kb	incomplete(60)	integrase,transposase,tail	1314647-1341718	0	41	28	13	1	0	yes	16	PHAGE_Entero_cdtI_NC_009514(5),PHAGE_Shigel_POCJ13_NC_025434(4),PHAGE_Entero_YYZ_2008_NC_011356(4),PHAGE_Entero_mEp460_NC_019716(4),PHAGE_Entero_SfV_NC_003444(3),PHAGE_Stx2_c_1717_NC_011357(3),PHAGE_Escher_HK639_NC_016158(2),PHAGE_Entero_mEp235_NC_019708(2),PHAGE_Phage_Gifsy_1_NC_010392(2),PHAGE_Pectob_ZF40_NC_019522(2),PHAGE_Entero_mEp237_NC_019704(2),PHAGE_Entero_phiP27_NC_003356(2),PHAGE_Enter…	5	0.1219	47.7
5	10.9Kb	incomplete(20)	integrase	1348193-1359171	0	17	7	10	1	0	yes	5	PHAGE_Entero_N15_NC_001901(3),PHAGE_Entero_lambda_NC_001416(2),PHAGE_Entero_HK629_NC_019711(2),PHAGE_Entero_phi80_NC_021190(2),PHAGE_Phage_Gifsy_1_NC_010392(2),PHAGE_Entero_HK630_NC_019723(2),PHAGE_Entero_mEp237_NC_019704(2),PHAGE_Entero_HK225_NC_019717(2),PHAGE_Staphy_phiN315_NC_004740(1),PHAGE_Mycoba_Phipps_NC_028942(1),PHAGE_Salmon_SP_076_NC_021782(1),PHAGE_Mycoba_Minerva_NC_026584(1),PHAGE_Ps…	3	0.1764	49.2
6	37.2Kb	intact(150)	tail,fiber,protease,portal,terminase,lysin	1756025-1793304	0	48	39	9	1	0	no	10	PHAGE_Entero_mEp460_NC_019716(24),PHAGE_Entero_cdtI_NC_009514(21),PHAGE_Salmon_Fels_1_NC_010391(10),PHAGE_Phage_Gifsy_2_NC_010393(9),PHAGE_Entero_lambda_NC_001416(8),PHAGE_Phage_Gifsy_1_NC_010392(8),PHAGE_Entero_c_1_NC_019706(8),PHAGE_Entero_HK629_NC_019711(6),PHAGE_Entero_mEp213_NC_019720(6),PHAGE_Entero_HK630_NC_019723(6),PHAGE_Entero_BP_4795_NC_004813(4),PHAGE_Entero_SfV_NC_003444(2),PHAGE_Stx…	27	0.5	50.1
7	42.9Kb	intact(100)	head,terminase,lysin,transposase,integrase	1786523-1829432	0	38	28	10	1	0	yes	13	PHAGE_Entero_BP_4795_NC_004813(10),PHAGE_Entero_YYZ_2008_NC_011356(8),PHAGE_Stx2_c_1717_NC_011357(5),PHAGE_Entero_VT2phi_272_NC_028656(3),PHAGE_Stx2_c_86_NC_008464(3),PHAGE_Salmon_SP_076_NC_021782(2),PHAGE_Stx2_vB_EcoP_24B_NC_027984(2),PHAGE_Shigel_Ss_VASD_NC_028685(2),PHAGE_Pectob_ZF40_NC_019522(2),PHAGE_Salmon_SP_058_NC_021772(2),PHAGE_Entero_mEp237_NC_019704(2),PHAGE_Shigel_POCJ13_NC_025434(2)…	13	0.2631	47.8
8	34.5Kb	intact(150)	integrase,recombinase,portal,capsid,terminase,head,tail,lysin,plate	1968853-2003378	0	43	37	6	1	0	yes	5	PHAGE_Entero_P88_NC_026014(32),PHAGE_Salmon_SEN5_NC_028701(19),PHAGE_Salmon_SEN4_NC_029015(16),PHAGE_Salmon_RE_2010_NC_019488(7),PHAGE_Salmon_Fels_2_NC_010463(6),PHAGE_Entero_fiAA91_ss_NC_022750(5),PHAGE_Erwini_ENT90_NC_019932(5),PHAGE_Entero_WPhi_NC_005056(4),PHAGE_Ralsto_RSA1_NC_009382(3),PHAGE_Salmon_SP_004_NC_021774(3),PHAGE_Yersin_L_413C_NC_004745(3),PHAGE_Ralsto_RSY1_NC_025115(3),PHAGE_Ente…	33	0.7441	51.6
9	64.1Kb	intact(150)	tail,head,integrase,plate	2258624-2322725	0	79	60	19	1	0	yes	27	PHAGE_Entero_YYZ_2008_NC_011356(18),PHAGE_Entero_BP_4795_NC_004813(17),PHAGE_Stx2_c_1717_NC_011357(14),PHAGE_Entero_P88_NC_026014(12),PHAGE_Escher_pro483_NC_028943(8),PHAGE_Entero_cdtI_NC_009514(7),PHAGE_Entero_mEp460_NC_019716(6),PHAGE_Salmon_SEN4_NC_029015(5),PHAGE_Salmon_SEN5_NC_028701(5),PHAGE_Erwini_ENT90_NC_019932(4),PHAGE_Entero_HK97_NC_002167(4),PHAGE_Entero_HK446_NC_019714(4),PHAGE_Pecto…	18	0.2278	51
10	77.3Kb	intact(150)	tail,head,capsid,terminase,lysis,lysin	2618267-2695627	0	74	62	12	1	0	yes	21	PHAGE_Entero_lambda_NC_001416(29),PHAGE_Entero_HK630_NC_019723(20),PHAGE_Entero_HK629_NC_019711(19),PHAGE_Entero_BP_4795_NC_004813(15),PHAGE_Entero_933W_NC_000924(12),PHAGE_Entero_YYZ_2008_NC_011356(11),PHAGE_Stx2_c_1717_NC_011357(10),PHAGE_Entero_N15_NC_001901(10),PHAGE_Stx2_vB_EcoP_24B_NC_027984(9),PHAGE_Entero_HK225_NC_019717(9),PHAGE_Entero_cdtI_NC_009514(9),PHAGE_Phage_Gifsy_1_NC_010392(7),P…	32	0.3918	50.1
11	11.9Kb	incomplete(30)	integrase,transposase	2777239-2789214	0	20	18	2	1	0	yes	5	PHAGE_Entero_P88_NC_026014(12),PHAGE_Salmon_SEN5_NC_028701(5),PHAGE_Salmon_SEN4_NC_029015(5),PHAGE_Salmon_SP_004_NC_021774(4),PHAGE_Entero_WPhi_NC_005056(3),PHAGE_Yersin_L_413C_NC_004745(3),PHAGE_Entero_fiAA91_ss_NC_022750(2),PHAGE_Escher_Av_05_NC_025830(1),PHAGE_Entero_c_1_NC_019706(1),PHAGE_Salmon_RE_2010_NC_019488(1),PHAGE_Serrat_Eta_NC_021563(1),PHAGE_Escher_PA2_NC_028449(1),PHAGE_Entero_mEp2…	13	0.6	46.5
12	41Kb	intact(120)	integrase,tail,injection,head,capsid,portal,terminase,lysis	2816743-2857798	0	63	56	7	1	0	yes	25	PHAGE_Shigel_Sf6_NC_005344(20),PHAGE_Salmon_HK620_NC_002730(19),PHAGE_Entero_Sf101_NC_027398(12),PHAGE_Entero_HK633_NC_019719(9),PHAGE_Entero_IME10_NC_019501(7),PHAGE_Escher_HK75_NC_016160(7),PHAGE_Entero_HK446_NC_019714(7),PHAGE_Entero_c_1_NC_019706(7),PHAGE_Entero_mEp235_NC_019708(6),PHAGE_Entero_mEpX1_NC_019709(6),PHAGE_Entero_HK106_NC_019768(6),PHAGE_Salmon_g341c_NC_013059(6),PHAGE_Entero_ST1…	19	0.3174	46.4
13	39.9Kb	intact(150)	tail,plate,lysis,head,terminase,capsid,integrase	3150239-3190150	0	44	42	2	1	0	yes	6	PHAGE_Salmon_RE_2010_NC_019488(37),PHAGE_Salmon_Fels_2_NC_010463(37),PHAGE_Entero_186_NC_001317(13),PHAGE_Salmon_SEN1_NC_029003(12),PHAGE_Erwini_ENT90_NC_019932(12),PHAGE_Entero_PsP3_NC_005340(11),PHAGE_Salmon_SP_004_NC_021774(4),PHAGE_Burkho_KS14_NC_015273(4),PHAGE_Ralsto_RSY1_NC_025115(3),PHAGE_Burkho_KS5_NC_015265(3),PHAGE_Salmon_SEN5_NC_028701(3),PHAGE_Escher_pro483_NC_028943(3),PHAGE_Ralsto_…	37	0.8409	49.2
14	43.5Kb	intact(150)	lysin,terminase,portal,tail,integrase	4859416-4902915	0	68	58	10	1	0	yes	13	PHAGE_Entero_mEp460_NC_019716(36),PHAGE_Entero_cdtI_NC_009514(33),PHAGE_Entero_SfV_NC_003444(10),PHAGE_Entero_BP_4795_NC_004813(10),PHAGE_Shigel_SfII_NC_021857(8),PHAGE_Stx2_c_1717_NC_011357(8),PHAGE_Entero_HK629_NC_019711(7),PHAGE_Phage_Gifsy_2_NC_010393(7),PHAGE_Entero_YYZ_2008_NC_011356(7),PHAGE_Shigel_SfIV_NC_022749(7),PHAGE_Salmon_Fels_1_NC_010391(7),PHAGE_Salmon_ST64B_NC_004313(6),PHAGE_Pha…	40	0.5294	50.5
15	32.6Kb	questionable(70)	integrase,tail	5251132-5283743	0	35	27	8	1	0	yes	12	PHAGE_Entero_mEp460_NC_019716(12),PHAGE_Entero_cdtI_NC_009514(11),PHAGE_Entero_BP_4795_NC_004813(10),PHAGE_Entero_YYZ_2008_NC_011356(9),PHAGE_Entero_SfV_NC_003444(8),PHAGE_Salmon_ST64B_NC_004313(6),PHAGE_Shigel_SfIV_NC_022749(5),PHAGE_Shigel_SfII_NC_021857(5),PHAGE_Shigel_Ss_VASD_NC_028685(4),PHAGE_Salmon_Fels_1_NC_010391(4),PHAGE_Stx2_c_1717_NC_011357(4),PHAGE_Entero_phiP27_NC_003356(4),PHAGE_Es…	12	0.3428	49.3
16	14.7Kb	questionable(70)	transposase,recombinase,portal,terminase,capsid	5353805-5368580	0	20	17	3	1	0	no	5	PHAGE_Entero_P88_NC_026014(13),PHAGE_Salmon_SEN5_NC_028701(4),PHAGE_Salmon_SEN4_NC_029015(4),PHAGE_Ralsto_RSY1_NC_025115(2),PHAGE_Bacill_SPbeta_NC_001884(2),PHAGE_Ralsto_RSA1_NC_009382(1),PHAGE_Cronob_vB_CsaM_GAP32_NC_019401(1),PHAGE_Mannhe_vB_MhM_587AP1_NC_028898(1),PHAGE_Salmon_RE_2010_NC_019488(1),PHAGE_Serrat_Eta_NC_021563(1),PHAGE_Vibrio_vB_VpaS_MAR10_NC_019713(1),PHAGE_Burkho_KS5_NC_015265(…	13	0.65	51.7
17	32.4Kb	intact(150)	tail,transposase,lysis,lysin,terminase,head,portal	5372099-5404586	0	50	37	13	1	0	no	10	PHAGE_Entero_YYZ_2008_NC_011356(16),PHAGE_Entero_BP_4795_NC_004813(15),PHAGE_Stx2_c_1717_NC_011357(14),PHAGE_Entero_lambda_NC_001416(7),PHAGE_Entero_cdtI_NC_009514(7),PHAGE_Entero_HK630_NC_019723(5),PHAGE_Phage_Gifsy_1_NC_010392(4),PHAGE_Entero_N15_NC_001901(4),PHAGE_Entero_HK629_NC_019711(3),PHAGE_Entero_VT2phi_272_NC_028656(3),PHAGE_Stx2_c_86_NC_008464(3),PHAGE_Escher_PA2_NC_028449(2),PHAGE_Ent…	25	0.32	52.2

## Sheet: DEC9B
REGION	REGION_LENGTH	COMPLETENESS(score)	SPECIFIC_KEYWORD	REGION_POSITION	TRNA_NUM	TOTAL_PROTEIN_NUM	PHAGE_HIT_PROTEIN_NUM	HYPOTHETICAL_PROTEIN_NUM	PHAGE+HYPO_PROTEIN_PERCENTAGE	BACTERIAL_PROTEIN_NUM	ATT_SITE_SHOWUP	PHAGE_SPECIES_NUM	MOST_COMMON_PHAGE_NAME(hit_genes_count)	FIRST_MOST_COMMON_PHAGE_NUM	FIRST_MOST_COMMON_PHAGE_PERCENTAGE	GC_PERCENTAGE
---------------------------------------------------------------------------------------------------------------------------------------------------------------------------------------------------------------------------------------------------------------
1	19.3Kb	incomplete(40)	integrase,transposase	771922-791319	0	26	24	2	1	0	yes	16	PHAGE_Escher_HK75_NC_016160(6),PHAGE_Entero_HK446_NC_019714(5),PHAGE_Entero_HK106_NC_019768(5),PHAGE_Entero_HK629_NC_019711(5),PHAGE_Entero_HK633_NC_019719(5),PHAGE_Shigel_Sf6_NC_005344(4),PHAGE_Entero_HK140_NC_019710(4),PHAGE_Entero_933W_NC_000924(4),PHAGE_Entero_HK630_NC_019723(4),PHAGE_Entero_Min27_NC_010237(3),PHAGE_Entero_lambda_NC_001416(3),PHAGE_Entero_HK022_NC_002166(3),PHAGE_Entero_mEpX1…	6	0.2307	45.2
2	28.8Kb	intact(100)	integrase,terminase,head,portal	1159765-1188583	0	37	26	11	1	0	yes	14	PHAGE_Entero_BP_4795_NC_004813(10),PHAGE_Stx2_c_1717_NC_011357(6),PHAGE_Entero_YYZ_2008_NC_011356(6),PHAGE_Stx2_vB_EcoP_24B_NC_027984(4),PHAGE_Entero_933W_NC_000924(4),PHAGE_Escher_P13374_NC_018846(4),PHAGE_Escher_TL_2011c_NC_019442(3),PHAGE_Entero_mEp460_NC_019716(3),PHAGE_Entero_cdtI_NC_009514(3),PHAGE_Escher_phi191_NC_028660(3),PHAGE_Shigel_SfIV_NC_022749(2),PHAGE_Entero_mEp235_NC_019708(2),PH…	13	0.2702	50.8
3	16.7Kb	intact(110)	lysis,lysin,terminase,portal,tail	1230949-1247682	0	30	24	6	1	0	no	6	PHAGE_Entero_cdtI_NC_009514(13),PHAGE_Entero_mEp460_NC_019716(8),PHAGE_Entero_BP_4795_NC_004813(5),PHAGE_Stx2_c_1717_NC_011357(5),PHAGE_Entero_YYZ_2008_NC_011356(5),PHAGE_Entero_c_1_NC_019706(4),PHAGE_Entero_mEp213_NC_019720(4),PHAGE_Stx2_vB_EcoP_24B_NC_027984(3),PHAGE_Entero_lambda_NC_001416(3),PHAGE_Shigel_Ss_VASD_NC_028685(2),PHAGE_Entero_SfV_NC_003444(2),PHAGE_Entero_HK629_NC_019711(2),PHAGE_…	15	0.4333	48.5
4	33.1Kb	intact(100)	transposase,integrase	1362563-1395714	0	23	18	5	1	0	yes	10	PHAGE_Stx2_c_1717_NC_011357(5),PHAGE_Entero_YYZ_2008_NC_011356(3),PHAGE_Entero_P1_NC_005856(2),PHAGE_Salmon_SP_076_NC_021782(2),PHAGE_Entero_BP_4795_NC_004813(2),PHAGE_Entero_cdtI_NC_009514(2),PHAGE_Entero_N15_NC_001901(1),PHAGE_Entero_HK97_NC_002167(1),PHAGE_Entero_c_1_NC_019706(1),PHAGE_Entero_mEp235_NC_019708(1),PHAGE_Stx2_c_86_NC_008464(1),PHAGE_Shigel_SfIV_NC_022749(1),PHAGE_Salmon_HK620_NC_…	6	0.2173	46.2
5	67Kb	intact(150)	tail,fiber,protease,portal,terminase,lysin,transposase,integrase	1667034-1734095	0	68	50	18	1	0	yes	19	PHAGE_Entero_mEp460_NC_019716(24),PHAGE_Entero_cdtI_NC_009514(20),PHAGE_Salmon_Fels_1_NC_010391(10),PHAGE_Entero_c_1_NC_019706(8),PHAGE_Phage_Gifsy_2_NC_010393(8),PHAGE_Entero_lambda_NC_001416(7),PHAGE_Phage_Gifsy_1_NC_010392(7),PHAGE_Entero_BP_4795_NC_004813(6),PHAGE_Entero_HK629_NC_019711(6),PHAGE_Entero_mEp213_NC_019720(6),PHAGE_Entero_HK630_NC_019723(5),PHAGE_Entero_YYZ_2008_NC_011356(4),PHAG…	27	0.3529	48.3
6	38.4Kb	intact(150)	integrase,recombinase,portal,terminase,capsid,head,tail,lysin,plate	1872800-1911236	0	45	39	6	1	0	yes	4	PHAGE_Entero_P88_NC_026014(36),PHAGE_Salmon_SEN5_NC_028701(19),PHAGE_Salmon_SEN4_NC_029015(17),PHAGE_Salmon_RE_2010_NC_019488(7),PHAGE_Entero_fiAA91_ss_NC_022750(5),PHAGE_Salmon_Fels_2_NC_010463(5),PHAGE_Ralsto_RSA1_NC_009382(4),PHAGE_Erwini_ENT90_NC_019932(4),PHAGE_Ralsto_RSY1_NC_025115(4),PHAGE_Entero_WPhi_NC_005056(3),PHAGE_Entero_P2_NC_001895(3),PHAGE_Salmon_SP_004_NC_021774(2),PHAGE_Yersin_L…	36	0.8	51.5
7	35.9Kb	intact(150)	transposase,tail,head,capsid,terminase,lysin	2171238-2207200	0	53	41	12	1	0	no	15	PHAGE_Entero_lambda_NC_001416(14),PHAGE_Entero_HK629_NC_019711(13),PHAGE_Entero_BP_4795_NC_004813(13),PHAGE_Entero_HK630_NC_019723(13),PHAGE_Entero_YYZ_2008_NC_011356(12),PHAGE_Stx2_c_1717_NC_011357(9),PHAGE_Entero_N15_NC_001901(9),PHAGE_Entero_HK225_NC_019717(7),PHAGE_Phage_Gifsy_1_NC_010392(6),PHAGE_Entero_mEp237_NC_019704(6),PHAGE_Entero_cdtI_NC_009514(6),PHAGE_Entero_phi80_NC_021190(3),PHAGE_…	14	0.2641	51.4
8	11.3Kb	incomplete(30)	integrase,capsid	2496712-2508054	0	17	6	11	1	0	yes	6	PHAGE_Staphy_phiN315_NC_004740(1),PHAGE_Entero_N15_NC_001901(1),PHAGE_Entero_P1_NC_005856(1),PHAGE_Mycoba_Minerva_NC_026584(1),PHAGE_Ralsto_RSY1_NC_025115(1),PHAGE_Staphy_23MRA_NC_028775(1),PHAGE_Entero_lambda_NC_001416(1),PHAGE_Stenot_S1_NC_011589(1),PHAGE_Mycoba_Oline_NC_023711(1),PHAGE_Entero_HK629_NC_019711(1),PHAGE_Staphy_phiBU01_NC_026016(1),PHAGE_Phage_Gifsy_1_NC_010392(1),PHAGE_Staphy_DW2…	1	0.0588	49.3
9	77.5Kb	intact(150)	tail,transposase,head,capsid,terminase,lysis,lysin	2532727-2610234	0	80	67	13	1	0	yes	28	PHAGE_Entero_lambda_NC_001416(27),PHAGE_Entero_HK629_NC_019711(19),PHAGE_Entero_HK630_NC_019723(19),PHAGE_Entero_BP_4795_NC_004813(16),PHAGE_Entero_933W_NC_000924(13),PHAGE_Stx2_vB_EcoP_24B_NC_027984(11),PHAGE_Stx2_c_1717_NC_011357(10),PHAGE_Entero_HK225_NC_019717(10),PHAGE_Entero_YYZ_2008_NC_011356(10),PHAGE_Entero_N15_NC_001901(9),PHAGE_Entero_cdtI_NC_009514(9),PHAGE_Stx2_II_NC_004914(8),PHAGE_…	31	0.3375	49.8
10	41.4Kb	intact(130)	integrase,tail,transposase,head,capsid,portal,terminase,lysis	2719366-2760844	0	65	58	7	1	0	yes	27	PHAGE_Salmon_HK620_NC_002730(19),PHAGE_Shigel_Sf6_NC_005344(18),PHAGE_Entero_Sf101_NC_027398(12),PHAGE_Entero_HK633_NC_019719(8),PHAGE_Entero_P22_NC_002371(6),PHAGE_Entero_mEp235_NC_019708(6),PHAGE_Entero_IME10_NC_019501(6),PHAGE_Escher_HK75_NC_016160(6),PHAGE_Entero_mEp213_NC_019720(6),PHAGE_Entero_HK446_NC_019714(6),PHAGE_Entero_HK140_NC_019710(6),PHAGE_Entero_c_1_NC_019706(6),PHAGE_Salmon_vB_S…	19	0.2923	46.6
11	46.4Kb	intact(115)	lysin,flippase,terminase,integrase	2917940-2964430	0	62	59	3	1	0	yes	11	PHAGE_Escher_TL_2011b_NC_019445(44),PHAGE_Escher_phiV10_NC_007804(40),PHAGE_Salmon_SPN1S_NC_016761(34),PHAGE_Salmon_epsilon15_NC_004775(29),PHAGE_Bordet_BPP_1_NC_005357(4),PHAGE_Pseudo_vB_PaeP_Tr60_Ab31_NC_023575(4),PHAGE_Entero_mEp213_NC_019720(3),PHAGE_Pseudo_AF_NC_019923(3),PHAGE_Entero_c_1_NC_019706(3),PHAGE_Entero_ST104_NC_005841(3),PHAGE_Entero_mEpX1_NC_019709(2),PHAGE_Entero_phi80_NC_02119…	43	0.7096	48.5
12	64.9Kb	intact(150)	tail,plate,lysis,head,terminase,capsid,integrase	3075845-3140799	1	57	54	3	1	0	yes	10	PHAGE_Salmon_RE_2010_NC_019488(37),PHAGE_Salmon_Fels_2_NC_010463(37),PHAGE_Entero_186_NC_001317(14),PHAGE_Erwini_ENT90_NC_019932(13),PHAGE_Salmon_SEN1_NC_029003(12),PHAGE_Entero_mEp460_NC_019716(12),PHAGE_Entero_PsP3_NC_005340(11),PHAGE_Entero_SfV_NC_003444(10),PHAGE_Entero_cdtI_NC_009514(9),PHAGE_Salmon_ST64B_NC_004313(8),PHAGE_Shigel_SfII_NC_021857(8),PHAGE_Salmon_SP_004_NC_021774(4),PHAGE_Shig…	37	0.6491	49.7
13	28.1Kb	questionable(80)	tail,integrase	4737988-4766095	0	38	34	4	1	0	yes	10	PHAGE_Entero_mEp460_NC_019716(21),PHAGE_Entero_cdtI_NC_009514(15),PHAGE_Entero_BP_4795_NC_004813(8),PHAGE_Stx2_c_1717_NC_011357(7),PHAGE_Entero_YYZ_2008_NC_011356(7),PHAGE_Shigel_SfIV_NC_022749(6),PHAGE_Entero_SfV_NC_003444(6),PHAGE_Entero_HK629_NC_019711(6),PHAGE_Salmon_ST64B_NC_004313(5),PHAGE_Entero_lambda_NC_001416(5),PHAGE_Shigel_SfII_NC_021857(5),PHAGE_Entero_HK630_NC_019723(5),PHAGE_Pectob…	22	0.5526	49.7
14	23.6Kb	questionable(70)	integrase,transposase	5034227-5057870	0	27	18	9	1	0	yes	11	PHAGE_Entero_BP_4795_NC_004813(5),PHAGE_Entero_YYZ_2008_NC_011356(4),PHAGE_Shigel_SfIV_NC_022749(3),PHAGE_Shigel_Ss_VASD_NC_028685(3),PHAGE_Entero_SfV_NC_003444(3),PHAGE_Entero_mEp460_NC_019716(3),PHAGE_Entero_cdtI_NC_009514(3),PHAGE_Escher_phi191_NC_028660(3),PHAGE_Escher_P13374_NC_018846(3),PHAGE_Salmon_Fels_1_NC_010391(2),PHAGE_Entero_phiP27_NC_003356(2),PHAGE_Shigel_POCJ13_NC_025434(2),PHAGE_…	6	0.1851	50.7
15	43.3Kb	intact(150)	transposase,lysin,terminase,head,portal,lysis,integrase,tail	5268658-5311989	0	57	48	9	1	0	yes	14	PHAGE_Entero_BP_4795_NC_004813(24),PHAGE_Entero_YYZ_2008_NC_011356(23),PHAGE_Stx2_c_1717_NC_011357(16),PHAGE_Stx2_c_86_NC_008464(5),PHAGE_Entero_HK446_NC_019714(3),PHAGE_Shigel_Ss_VASD_NC_028685(3),PHAGE_Entero_VT2phi_272_NC_028656(3),PHAGE_Escher_HK75_NC_016160(3),PHAGE_Escher_TL_2011c_NC_019442(3),PHAGE_Entero_mEp460_NC_019716(3),PHAGE_Entero_VT2_Sakai_NC_000902(3),PHAGE_Stx2_vB_EcoP_24B_NC_027…	31	0.421	53.8
16	44.4Kb	intact(150)	tail,transposase,portal,head,terminase,lysis	5318670-5363089	0	57	47	10	1	0	no	19	PHAGE_Stx2_c_1717_NC_011357(13),PHAGE_Entero_YYZ_2008_NC_011356(12),PHAGE_Entero_BP_4795_NC_004813(11),PHAGE_Entero_lambda_NC_001416(8),PHAGE_Entero_cdtI_NC_009514(7),PHAGE_Entero_N15_NC_001901(6),PHAGE_Entero_HK630_NC_019723(6),PHAGE_Entero_HK629_NC_019711(5),PHAGE_Entero_HK225_NC_019717(5),PHAGE_Entero_phi80_NC_021190(4),PHAGE_Phage_Gifsy_1_NC_010392(4),PHAGE_Entero_mEp235_NC_019708(3),PHAGE_En…	24	0.228	51.9

[truncated: 8 more sheets: DEC9C, DEC9D, DEC9E, DEC10D, FHI4, FHI24, FHI27, 11368]
